# Supplementary material for: Short-term effects of CO2 leakage on the soil bacterial community in a simulated gas leakage scenario
Source: PeerJ. 2017 Nov 14;5:e4024. doi: 10.7717/peerj.4024 (PMC5691795; doi:10.7717/peerj.4024)
Supplement: Supplemental Information 1 [file peerj-05-4024-s001.xlsx]

## Sheet: pH
	pH
	C		L		M		H		E
	average	error bar									average	error bar
T0	8.15		8.09		8.12		8.08		8.15		8.118	0.0327109
T1	7.53333	0.341516	7.84333	0.0378594	7.82667	0.193477	7.69	0.113578	7.68667	0.120968
T2	7.35	0.07	7.49333	0.0404145	7.56333	0.0208167	7.66333	0.0251661	7.72	0.0173205
T3	7.46	0.0360555	7.43333	0.0404145	7.54333	0.085049	7.53667	0.0416333	7.56667	0.0493288
T4	7.41333	0.011547	7.43	0.043589	7.36	0.0264575	7.38333	0.0152753	7.32667	0.0305505
T5	7.32	0.0655744	7.34333	0.0416333	7.29333	0.0378594	7.29333	0.0378594	7.29667	0.0404145

## Sheet: EC
	EC
	C		L		M		H		E
											average	error bar
EC	207.7		207.8		199.9		206.4		197.1		203.78	4.95146
T1	186.867	4.02782	182.167	17.4684	177.067	31.3881	199.4	3.93446	198.433	10.0172
T2	290	60	249.333	4.04145	241	61.5386	297.667	22.3681	255	5.19615
T3	244.333	22.5906	231.333	7.76745	203.1	11.3899	207.167	8.60717	229	29.1376
T4	174.567	16.0902	148.133	10.9842	221.333	9.29157	166.1	13.3929	204.433	30.2083
T5	150.567	4.27824	149.167	12.4187	159.933	6.32561	145.6	19.3	174.233	9.89057

## Sheet: organic matter
	C		L		M		H		E
											average	error bar
T0	1.391		1.549		1.482		1.47		1.572		1.49299	0.0713459	%
T1	0.865028	0.132199	0.895111	0.0596922	0.977836	0.0172317	0.925193	0.0455907	0.977836	0.0344633
T2	1.12449	0.0396168	1.07936	0.0283893	1.09816	0.0881057	1.26738	0.518548	1.14705	0.113557
T3	1.0756	0.0390777	1.04928	0.0792335	1.06808	0.0767866	1.19593	0.0767866	1.19593	0.140142
T4	1.17713	0.107612	1.36514	0.0234828	1.80885	0.25625	1.85962	0.208694	1.61708	0.0112808
T5	0.955275	0.0130259	0.966555	0.0469656	0.955275	0.00651296	0.955275	0.0469656	0.88759	0.00651296

## Sheet: FDA hydrolytic enzyme
	C		L		M		H		E
											average	error bar
T0	22.7079	0.886548	22.8354	0.208865	23.0206	1.20887	22.4311	0.654836	22.4843	0.48364	22.9759	1.20887	mg/ (Kg•h)
T1	19.5976	1.01129	19.5196	0.873196	21.7431	1.20914	20.2218	2.5218	19.5976	0.909022
T2	14.8774	1.06711	18.7784	0.931284	19.6366	0.415688	14.4483	0.796604	21.353	0.932397
T3	12.6148	1.23017	13.239	0.423727	16.1647	1.12859	15.2285	0.711863	12.1467	0.725392
T4	22.9524	1.13559	31.2225	0.388751	14.3313	0.957324	27.5556	0.413214	38.6344	0.79553
T5	11.8346	0.536297	12.1467	0.376198	12.9269	0.487233	11.2105	0.46326	12.4198	0.702178

## Sheet: Dehydrogenase
	C		L		M		H		E
											average	error bar
T0	0.596025	0.0298709	0.5965	0.0198709	0.604205	0.043559	0.58275	0.00943559	0.59275	0.00798709	0.606645	0.0798709	ug/(g.h)
T1	0.49425	0.00766432	0.507525	0.0426732	0.4854	0.0276341	0.51195	0.00766432	0.525225	0.033408
T2	0.596025	0.0351223	0.684525	0.0466203	0.578325	0.0552682	0.596025	0.0829023	0.569475	0.013275
T3	0.58275	0.022993	0.604875	0.0426732	0.6093	0.013275	0.627	0.0426732	0.666825	0.0383216
T4	0.6801	0.00340778	0.534075	0.00516678	0.525225	0.0202779	0.525225	0.0153286	0.542925	0.0702447
T5	0.5562	0.0351223	0.578325	0.0202779	0.5916	0.0598603	0.5739	0.0552682	0.5562	0.039825

## Sheet: polyphenol oxidase
	C		L		M		H		E		average	error bar
											0.679976	0.356034	mg/g.2h
T0	0.679976	0.0336384	0.579382	0.0363836	0.625708	0.0356034	0.45364	0.0356034	0.440404	0.356034
T1	0.569876	0.0581531	1.56105	0.0298202	1.36692	0.0411754	2.04637	0.0553161	1.53017	0.0698047
T2	0.56767	0.0241565	1.40443	0.0156936	2.21403	0.0534257	1.5787	0.0322171	2.33095	0.059024
T3	0.903664	0.0467963	1.12206	0.0361818	1.54782	0.0745409	0.802188	0.04718	1.42869	0.0394623
T4	0.982398	0.0269557	1.72209	0.0275529	1.79048	0.0207672	1.89857	0.0138278	1.689	0.0845433
T5	0.87651	0.023163	1.81915	0.0186521	2.11696	0.0322883	2.01769	0.0982351	1.92945	0.0288472

## Sheet: protease
	C		L		M		H		E
											average	error bar
T0	0.187748	0.0217037	0.193231	0.0176922	0.18155	0.0170371	0.177693	0.0137692	0.17166	0.019	0.156376	0.0376922	mg.g-1.d-1
T1	0.182506	0.0201435	0.0918903	0.0355403	0.222605	0.0133051	0.298353	0.0121462	0.400914	0.0164607
T2	0.167067	0.0458726	0.116022	0.0624814	0.123396	0.06033	0.093231	0.0138341	0.176352	0.00593273
T3	0.201155	0.0410822	0.243386	0.0133899	0.258803	0.0228701	0.215232	0.0122392	0.289639	0.0143334
T4	0.203166	0.0282496	0.208528	0.0325094	0.219254	0.0314343	0.19177	0.0129215	0.198473	0.0171034
T5	0.176225	0.0383938	0.262155	0.0193934	0.388848	0.0151827	0.213221	0.00726207	0.185737	0.00320606

## Sheet: Urease
	C		L		M		H		E
											average	standard error
T0	0.250418	0.0197348	0.264661	0.00973477	0.258744	0.00734769	0.27368	0.00476942	0.24806	0.00241361	0.241873	0.0497348	mg.g-1.d-1
T1	0.238289	0.0368315	0.189833	0.0248663	0.252453	0.0625564	0.123143	0.00520773	0.151175	0.0150708
T2	0.261869	0.0138267	0.381085	0.041083	0.504969	0.0227003	0.386737	0.0119754	0.53255	0.0124928
T3	0.249966	0.018801	0.355539	0.0188354	0.486884	0.0106052	0.361643	0.0118067	0.51356	0.00922128
T4	0.256974	0.0193745	0.238211	0.0127052	0.387189	0.0161351	0.243184	0.0298819	0.368651	0.0127585
T5	0.282129	0.0193644	0.453652	0.0144443	0.520568	0.000783118	0.472416	0.044189	0.525542	0.00973091

## Sheet: Total P
	C		L		M		H		E
											average	error bar	%
T	0.0397718	0.000897157	0.0405512	0.000897157	0.0401615	0.000897157	0.0409409	0.000897157	0.04211	0.000897157	0.0407071	0.000897157
T1	0.0436038	0.00818447	0.0441884	0.00589186	0.0455523	0.00838157	0.0393821	0.00380332	0.0430193	0.00464926
T2	0.0313283	0.000562483	0.031718	0.00156285	0.0302242	0.00159492	0.0283406	0.00327402	0.0328221	0.0021463
T3	0.0326273	0.00199027	0.0341861	0.00202806	0.0341211	0.00127772	0.030354	0.00165718	0.0334716	0.000490362
T4	0.032952	0.00302489	0.0341861	0.00549164	0.0352902	0.00136395	0.0336016	0.00316794	0.0349655	0.000297638
T5	0.0324974	0.00119055	0.0332118	0.00138238	0.0351603	0.00289228	0.0337964	0.000297638	0.0339912	0.0030207

## Sheet: olsen P
	C		L		M		H		E
											average	error bar
Olsen	0.00158915		0.00137481		0.00162812		0.00166709		0.00173529		0.00159889	0.000136395	%
T1	0.000942895	0.000485205	0.00083248	0.000232463	0.000738302	0.000141964	0.000582423	6.63158e-05	0.000735055	0.000190498
T2	0.00148847	0.000409224	0.0015177	0.000294593	0.0015859	0.000419079	0.00127739	0.000190166	0.00145925	0.000232463
T3	0.000803253	0.000463802	0.000718818	0.000228551	0.00083248	0.000222661	0.000783767	6.33887e-05	0.00053371	0.000267579
T4	0.00061165	0.000162245	0.00135533	0.000849834	0.00104032	0.000237911	0.000757787	0.000287418	0.000890935	0.000104173
T5	0.00062464	0.000105381	0.000744797	3.42145e-05	0.000588918	0.000195174	0.00053371	5.36575e-05	0.000543452	0.000106872
	15.8915	1.36395	13.7481	1.36395	16.2812	1.36395	16.6709	1.36395	17.3529	1.36395	15.9889	1.36395
	9.42895	4.85205	8.3248	2.32463	7.38302	1.41964	5.82423	0.663158	7.35055	1.90498	0
	14.8847	4.09224	15.177	2.94593	15.859	4.19079	12.7739	1.90166	14.5925	2.32463	0
	8.03252	4.63802	7.18818	2.28551	8.3248	2.22661	7.83767	0.633887	5.3371	2.67579	0
	6.1165	1.62245	13.5533	8.49834	10.4032	2.37911	7.57787	2.87418	8.90935	1.04173	0
	6.2464	1.05381	7.44797	0.342145	5.88918	1.95174	5.3371	0.536575	5.43452	1.06872	0
	0

[truncated: 1 more sheets: nitrate nitrogen]
