# Supplementary material for: Short-term effects of CO2 leakage on the soil bacterial community in a simulated gas leakage scenario
Source: PeerJ. 2017 Nov 14;5:e4024. doi: 10.7717/peerj.4024 (PMC5691795; doi:10.7717/peerj.4024)
Supplement: Supplemental Information 2 [file peerj-05-4024-s002.xls]

## Sheet: phylum_reads_change_name
	C0	C1	C2	C3	L0	L1	L2	L3	M0	M1	M2	M3	H0	H1	H2	H3	E0	E1	E2	E3
Proteobacteria	9113	9556	7947	8944	20257	12101	13044	13503	8946	13031	16181	13937	11649	20055	18233	11115	9262	13169	12138	19965
Acidobacteria	5682	5590	3416	3844	6138	4714	5860	2860	5406	4362	2686	1308	9177	3978	3710	2194	6436	1739	1577	3327
Bacteroidetes	1877	1782	2743	2485	2815	2021	2415	1541	1930	2249	1363	1071	2322	1698	1700	1240	2065	1062	1301	2436
Verrucomicrobia	2330	1434	1000	1670	1368	1217	1723	1194	3558	1746	1215	518	3676	2022	1375	668	1582	605	778	1184
Actinobacteria	2514	1761	1114	1078	2083	1762	1742	878	2825	1475	945	524	1915	1504	1415	941	2879	657	684	1301
Gemmatimonadetes	1647	1581	1330	1167	1417	1506	1790	804	1778	1290	802	383	1942	1146	1002	504	1832	429	443	995
unclassified	1396	1141	624	634	1263	1130	1218	635	1520	783	529	234	2267	1045	647	457	1171	316	288	644
Chloroflexi	932	971	351	497	772	788	975	667	1033	797	544	232	1748	1146	643	655	794	429	418	608
Planctomycetes	595	261	340	508	441	412	589	225	1583	455	312	111	1200	701	336	171	915	129	157	298
Firmicutes	895	489	253	323	1319	537	503	284	810	350	257	125	859	497	310	261	907	183	163	291
Cyanobacteria/Chloroplast	817	537	10	539	547	6	580	553	61	566	555	6	852	10	11	15	44	20	26	13
Candidatus Saccharibacteria	235	245	193	197	269	200	285	144	110	295	312	220	215	188	285	174	192	343	287	452
candidate division WPS-1	158	64	172	297	113	138	143	70	236	112	85	52	252	187	98	37	192	35	21	86
Latescibacteria	151	256	57	55	201	213	194	88	213	83	35	17	392	102	62	73	152	23	22	63
Parcubacteria	103	58	63	111	118	45	142	77	197	100	74	14	349	159	81	34	191	62	33	91
candidate division WPS-2	137	36	95	222	117	107	115	52	223	88	81	40	182	140	79	24	147	44	23	91
Nitrospirae	147	136	66	48	153	131	139	70	130	88	38	26	379	95	41	58	103	30	32	60
Elusimicrobia	73	61	34	49	58	68	85	50	94	62	22	26	162	64	45	30	100	40	16	46
Armatimonadetes	74	58	53	62	35	50	71	27	81	72	34	13	70	71	67	19	65	26	12	31
Thermodesulfobacteria	48	47	30	32	55	52	60	39	61	48	21	11	152	43	32	13	131	11	10	28
Aquificae	52	30	17	29	57	42	36	10	53	36	14	15	35	31	21	12	39	7	11	34
Fibrobacteres	34	60	8	12	18	50	32	17	20	11	8	3	79	15	19	15	26	9	10	11
Hydrogenedentes	41	33	24	12	37	46	39	8	46	25	4	2	52	6	12	4	46	3	2	10
Ignavibacteriae	7	14	16	18	10	13	16	10	18	13	6	7	79	12	14	4	15	8	6	21
Chlamydiae	17	9	4	10	17	3	8	11	51	16	5	4	44	23	4	5	35	4	4	9
Spirochaetes	3	23	1	1	3	20	15	0	7	5	2	0	49	2	2	10	1	1	0	4
Euryarchaeota	26	7	0	3	6	7	5	10	2	2	0	2	34	10	9	5	4	2	1	7
BRC1	4	4	7	1	3	2	1	1	4	5	0	2	14	5	2	0	2	0	0	2
Microgenomates	4	0	0	0	1	2	3	1	1	4	5	0	1	0	7	0	0	0	1	3
Omnitrophica	2	1	1	0	1	1	1	1	5	2	0	0	2	2	1	0	4	0	0	0
Synergistetes	0	2	0	0	0	1	1	0	0	1	0	0	1	1	0	2	1	0	0	0
Deinococcus-Thermus	0	0	0	0	0	0	0	1	0	0	1	0	1	2	0	1	1	0	0	1
Fusobacteria	0	0	1	0	0	0	1	1	2	0	0	0	0	0	0	0	1	0	1	1
Thaumarchaeota	0	1	0	0	0	1	0	1	0	0	0	0	3	0	0	0	0	1	0	0
Lentisphaerae	0	2	0	0	0	0	0	0	3	0	2	0	0	0	0	0	0	0	0	0
Poribacteria	0	0	0	0	0	0	0	2	1	0	0	0	0	1	1	0	0	0	1	0
Deferribacteres	0	0	0	0	1	1	0	0	0	1	0	0	1	0	0	0	0	0	0	0
SR1	0	0	0	1	0	0	0	0	1	1	0	0	0	0	0	0	0	0	0	0
Tenericutes	0	0	0	0	0	0	0	0	0	0	0	0	0	1	0	0	1	0	0	0
Candidatus Calescamantes	1	0	0	0	0	0	0	0	0	0	0	0	0	0	0	0	1	0	0	0
Thermotogae	0	0	0	0	0	1	0	0	0	0	0	0	1	0	0	0	0	0	0	0
Aminicenantes	0	0	0	0	0	1	0	0	0	0	0	0	0	0	0	0	0	0	0	0
Cloacimonetes	1	0	0	0	0	0	0	0	0	0	0	0	0	0	0	0	0	0	0	0
Caldiserica	0	1	0	0	0	0	0	0	0	0	0	0	0	0	0	0	0	0	0	0
