# Supplementary material for: Short-term effects of CO2 leakage on the soil bacterial community in a simulated gas leakage scenario
Source: PeerJ. 2017 Nov 14;5:e4024. doi: 10.7717/peerj.4024 (PMC5691795; doi:10.7717/peerj.4024)
Supplement: Supplemental Information 3 [file peerj-05-4024-s003.xls]

## Sheet: genus_reads_change_name
	C0	C1	C2	C3	L0	L1	L2	L3	M0	M1	M2	M3	H0	H1	H2	H3	E0	E1	E2	E3
unclassified	6110	5541	3282	3577	5799	5191	5932	3376	6578	4079	2764	1393	8903	4755	3560	2420	6081	1711	1743	3892
Methylophilus	8	13	25	29	28	1272	1094	2969	14	2655	3399	6067	16	4779	5140	3350	4	4552	3310	6628
Gp6	2381	2265	1308	1412	2290	1930	2624	1163	2007	1868	1155	534	3245	1726	1664	787	2543	733	630	1519
Methylobacillus	35	5	25	17	23	1360	1399	2617	16	1235	2972	2587	35	5733	4220	748	19	2134	2410	4124
Gp4	1567	1571	1132	1323	2111	1233	1572	784	1533	1279	784	459	2773	1109	1025	703	2050	528	480	863
Gemmatimonas	1647	1581	1330	1167	1417	1506	1790	804	1778	1290	802	383	1942	1146	1002	504	1832	429	443	995
Sphingomonas	684	847	1739	1812	1828	1208	1068	1033	686	1526	1220	1056	553	1316	1245	1407	804	651	714	927
Subdivision3_genera_incertae_sedis	1636	1108	608	996	893	890	1153	779	2537	1075	808	330	2898	1505	946	458	1060	392	435	770
Lysobacter	426	622	617	797	2752	590	560	384	434	734	567	512	254	380	682	683	352	266	379	546
Massilia	472	61	439	432	3548	193	184	100	149	410	325	454	124	55	116	412	151	279	188	350
Methylovorus	0	2	1	4	0	232	75	188	1	29	2495	100	6	298	329	306	5	2233	1586	115
Ohtaekwangia	355	673	579	548	375	463	500	253	360	332	185	180	700	274	344	202	346	125	136	378
Gp7	527	407	367	419	632	338	409	167	504	379	260	105	824	224	341	109	669	150	122	336
Kofleria	409	599	316	298	326	487	510	275	394	296	166	98	587	348	283	163	410	89	122	252
Dongia	334	367	210	182	236	382	420	359	355	260	145	106	667	401	270	212	255	128	132	218
Streptophyta	780	533	6	533	544	1	568	542	29	552	547	3	823	7	5	8	24	8	5	4
Ramlibacter	226	163	348	454	420	175	265	200	309	266	271	135	134	268	304	122	325	140	161	362
Saccharibacteria_genera_incertae_sedis	235	245	193	197	269	200	285	144	110	295	312	220	215	188	285	174	192	343	287	452
Terrimonas	316	234	258	218	423	275	395	182	255	268	149	98	272	251	210	140	294	102	115	187
Janthinobacterium	19	146	88	107	3158	139	5	67	15	166	31	18	11	75	82	262	21	43	57	58
Gp3	246	485	192	197	228	301	261	181	306	171	109	60	626	180	160	150	295	89	68	141
Levilinea	263	197	75	168	180	188	326	221	260	295	208	92	392	373	210	199	145	134	131	207
Steroidobacter	427	212	117	141	188	211	457	190	234	211	168	86	348	294	234	121	216	110	99	178
Gaiella	320	167	130	102	241	215	277	115	390	240	156	76	235	239	249	104	400	96	96	203
Aciditerrimonas	340	283	159	145	248	271	251	149	318	187	95	46	269	260	171	108	418	67	76	177
Phaselicystis	215	598	130	138	200	346	291	200	247	141	61	77	342	156	166	105	189	39	62	110
Opitutus	271	172	155	212	167	159	260	175	364	222	153	66	284	191	166	95	193	73	142	154
Variovorax	79	76	72	61	237	132	133	146	76	139	331	229	60	149	337	102	56	157	235	449
Gp16	243	155	100	100	97	208	197	122	256	186	113	47	277	196	182	97	244	67	80	149
Flavisolibacter	107	79	386	256	271	184	155	101	213	199	126	85	156	121	105	95	179	93	71	132
Methylotenera	2	3	1	1	2	134	55	393	2	162	270	326	3	314	441	66	3	134	119	631
Azohydromonas	124	210	92	84	185	206	231	202	150	160	167	124	100	179	201	89	112	93	94	198
Thiobacter	158	252	72	69	141	163	238	151	249	147	92	33	456	134	70	75	201	57	32	86
Spartobacteria_genera_incertae_sedis	174	67	117	248	157	75	172	117	349	206	141	66	189	164	125	60	168	62	87	113
Longilinea	158	207	49	67	134	142	171	114	146	151	78	28	472	179	84	130	111	58	68	71
WPS-1_genera_incertae_sedis	158	64	172	297	113	138	143	70	236	112	85	52	252	187	98	37	192	35	21	86
Latescibacteria_genera_incertae_sedis	151	256	57	55	201	213	194	88	213	83	35	17	392	102	62	73	152	23	22	63
Nitrosospira	166	100	94	99	136	135	243	57	281	92	53	37	311	106	106	20	181	41	45	139
Pirellula	157	38	85	154	54	83	118	44	374	155	106	29	203	155	106	32	212	47	70	110
Parcubacteria_genera_incertae_sedis	103	58	63	111	118	45	142	77	197	100	74	14	349	159	81	34	191	62	33	91
WPS-2_genera_incertae_sedis	137	36	95	222	117	107	115	52	223	88	81	40	182	140	79	24	147	44	23	91
Byssovorax	144	217	57	67	163	155	146	120	141	62	60	20	180	111	92	36	88	43	41	57
Jahnella	100	83	180	210	80	78	149	130	123	85	77	35	150	105	67	51	118	41	50	77
Nitrospira	147	135	66	47	153	130	139	70	130	88	38	25	379	95	41	58	103	30	32	60
Iamia	252	133	82	72	70	160	87	70	124	83	41	34	111	126	83	76	229	28	43	58
Gp17	149	146	53	60	129	170	179	85	151	100	50	12	155	93	80	35	137	33	35	64
Flavitalea	93	71	164	106	136	84	169	75	125	123	63	48	87	49	82	49	109	39	62	70
Porphyrobacter	61	91	96	112	85	102	94	84	90	135	79	57	49	108	134	45	122	44	60	75
Gp10	119	81	76	92	135	84	187	58	167	108	56	19	157	58	47	28	124	25	34	52
Bacillus	238	14	8	44	639	22	46	5	56	14	36	16	191	36	23	18	247	18	12	18
Acinetobacter	218	4	6	9	38	6	8	3	20	11	9	5	291	2	6	3	884	8	59	3
Pseudomonas	45	29	31	36	414	20	46	11	73	133	201	22	78	50	21	30	28	85	157	71
Bellilinea	88	94	28	34	82	72	91	72	127	78	58	16	230	134	64	82	66	41	41	53
Pedobacter	109	23	79	116	155	38	58	44	27	176	69	50	56	31	32	68	52	75	148	72
Arthrobacter	89	29	49	49	245	44	40	40	73	69	56	37	102	87	75	89	130	69	44	48
Sulfuritalea	90	116	40	50	60	76	124	60	83	70	43	18	163	81	67	57	90	41	52	82
Flavobacterium	35	31	152	160	157	15	29	17	45	97	53	28	20	12	58	57	30	61	54	246
Phenylobacterium	54	39	64	122	75	56	64	58	72	91	91	42	43	106	77	47	76	27	49	89
Gp5	82	86	40	45	66	84	95	70	104	47	34	11	153	98	44	54	122	22	23	26
Luteolibacter	111	31	59	129	56	31	47	32	100	112	52	19	114	59	80	22	66	42	53	62
Niastella	70	71	89	67	114	86	82	56	92	87	34	29	45	54	53	31	87	37	31	46
Fluviicola	25	22	41	50	59	48	74	76	23	93	61	64	30	75	61	70	28	42	107	172
Streptomyces	45	73	43	68	296	70	54	29	120	24	59	18	38	18	52	16	43	38	40	52
Sphingobium	15	27	39	41	72	35	64	42	74	43	68	58	32	309	29	58	24	31	38	80
Ilumatobacter	80	69	66	63	38	56	74	58	86	78	43	38	33	75	76	30	91	18	29	75
Parasegetibacter	46	49	99	126	74	67	59	55	82	64	41	23	56	57	53	34	43	30	19	68
Caldimonas	56	73	25	22	48	76	73	51	58	75	61	21	102	66	99	30	78	23	40	39
Arenimonas	36	41	54	57	136	45	72	48	46	86	50	61	40	46	61	36	53	33	35	62
Methyloversatilis	86	56	47	57	56	50	84	37	90	54	61	16	52	45	27	25	108	27	21	72
Actinocatenispora	102	64	35	45	104	112	65	29	95	41	23	8	49	70	24	45	64	17	24	25
Noviherbaspirillum	13	16	80	85	184	81	39	62	22	76	37	29	32	40	66	61	16	25	19	19
Denitratisoma	68	73	13	3	66	44	63	32	86	6	25	13	324	25	30	11	64	9	7	20
Gemmata	63	15	42	64	26	32	55	27	185	51	43	11	76	69	41	14	98	14	16	27
Bdellovibrio	19	38	47	59	45	57	73	51	26	44	94	22	29	77	75	75	24	32	25	54
Armatimonadetes_gp5	72	58	50	62	34	47	69	27	80	71	33	13	64	69	65	19	62	26	12	30
Phycisphaera	45	27	24	50	55	56	49	30	153	23	16	13	131	83	26	21	93	8	3	26
Georgfuchsia	83	20	39	30	130	27	90	26	95	32	30	19	31	86	17	23	61	13	12	43
Thermosulfurimonas	46	46	29	32	49	52	59	38	60	47	21	11	151	40	32	12	130	11	9	27
Bauldia	64	82	22	27	40	56	80	49	41	24	19	6	99	51	40	29	81	13	21	26
Blastocatella	31	38	50	82	62	42	45	35	36	56	29	21	25	45	38	44	23	25	41	45
Novosphingobium	26	21	36	38	51	26	70	51	42	42	39	21	36	119	29	38	25	14	33	41
Lacibacter	22	29	33	28	78	48	46	27	27	43	32	33	39	47	28	23	51	25	45	91
Rhodoplanes	49	45	27	16	44	42	37	23	51	31	21	8	76	25	56	21	93	31	24	25
Devosia	42	64	15	40	31	43	44	32	40	37	25	23	39	41	53	30	52	29	30	31
Dehalogenimonas	19	69	23	21	53	51	46	23	54	27	17	4	87	75	34	40	42	7	17	15
Panacagrimonas	54	32	15	14	35	53	67	42	35	38	19	21	44	75	55	31	41	13	13	25
Duganella	31	18	14	24	200	18	34	20	26	25	36	15	38	16	16	13	26	71	28	49
Nocardioides	97	21	22	27	49	16	17	12	110	23	34	16	60	18	35	17	74	21	19	30
Singularimonas	26	86	14	9	47	46	55	30	40	12	5	2	187	53	38	15	22	1	8	16
Gp12	45	47	9	10	48	32	33	26	52	14	13	8	205	35	18	20	29	5	7	15
Gp18	68	51	18	17	63	66	36	33	60	22	13	1	51	51	13	29	32	6	10	22
Caenimonas	27	29	20	24	87	22	25	16	56	60	58	24	45	38	32	21	6	14	26	29
Anaeromyxobacter	50	54	16	18	42	34	41	32	41	46	17	10	103	42	23	15	34	8	10	19
Chondromyces	46	85	20	23	31	46	51	44	36	15	11	10	89	36	24	19	33	12	7	17
Rhizomicrobium	25	45	30	30	28	26	34	22	61	19	10	7	197	15	11	35	34	5	5	15
Elusimicrobium	43	30	22	33	29	35	45	33	53	30	15	14	83	34	21	18	50	22	7	20
Chitinophaga	35	24	55	31	38	20	38	32	31	37	19	18	32	16	14	13	61	20	34	60
Ferruginibacter	26	20	54	37	62	20	45	22	34	30	26	25	23	15	17	15	28	19	27	77
Adhaeribacter	24	10	55	45	78	36	21	42	17	51	13	11	15	28	38	63	34	11	8	17
Solirubrobacter	72	20	13	22	18	29	27	17	87	26	25	10	54	21	23	7	96	10	13	18
Acidovorax	18	23	51	53	113	15	14	20	19	57	16	17	13	17	19	30	20	10	35	46
Hyphomicrobium	44	17	8	15	8	45	22	28	16	15	25	25	36	91	60	34	21	24	21	50
Naxibacter	29	4	11	24	292	25	12	17	12	36	18	17	6	11	12	10	10	9	15	26
Gp11	47	54	11	16	38	38	43	25	31	27	6	3	116	28	17	24	27	7	4	14
Frateuria	23	14	49	51	45	21	37	26	68	36	25	18	15	26	15	9	31	12	17	27
Haliangium	39	80	19	18	19	59	56	21	35	20	15	7	25	39	20	10	30	12	13	21
Catelliglobosispora	46	103	12	6	27	49	21	13	41	41	13	7	17	32	21	21	49	4	6	28
Gp2	24	37	3	4	35	43	24	24	46	23	13	0	164	25	15	17	18	6	12	12
Conexibacter	90	15	14	14	25	18	30	11	74	26	11	6	47	12	25	10	51	13	11	32
Marmoricola	50	21	21	15	36	27	14	8	37	32	22	10	39	44	37	14	42	7	26	10
Azoarcus	3	2	1	2	0	35	52	78	5	26	15	22	14	33	51	40	3	20	17	81
Bradyrhizobium	14	14	17	29	15	21	16	19	27	38	23	18	22	40	55	33	32	17	18	29
Hymenobacter	33	17	32	21	118	25	29	18	13	23	10	8	16	7	24	25	25	6	26	13
Blastococcus	33	11	16	17	33	17	15	12	57	27	18	14	32	15	22	14	67	19	5	37
Prosthecobacter	44	15	12	18	25	15	29	40	54	39	17	15	30	26	9	7	32	11	15	19
Ornithobacterium	3	3	9	6	3	16	12	53	2	6	47	58	4	70	94	28	4	18	16	15
Zavarzinella	22	8	14	20	27	14	22	11	68	30	27	7	56	46	9	17	46	8	7	6
Fibrobacter	34	60	8	12	18	50	32	17	20	11	8	3	79	15	19	15	26	9	10	11
Flavihumibacter	20	25	40	39	36	27	25	14	20	23	14	11	34	16	15	12	38	11	12	23
Candidatus Hydrogenedens	41	33	24	12	37	46	39	8	46	25	4	2	52	6	12	4	46	3	2	10
Planctomyces	29	12	14	15	14	12	33	9	76	35	15	7	37	36	17	6	40	8	10	24
Brevundimonas	25	14	23	39	34	16	18	10	13	26	38	11	18	11	12	25	45	17	12	25
Aquisphaera	28	9	10	14	21	12	19	5	77	17	11	2	61	35	15	11	65	2	6	11
Rhizobacter	7	17	11	9	20	16	23	47	10	25	19	20	25	27	13	11	9	13	32	72
Rhodovibrio	31	43	9	17	16	34	37	21	27	18	3	7	37	30	23	13	26	5	9	15
Methylibium	5	22	5	9	12	14	32	39	13	14	14	34	9	34	41	19	3	10	25	62
Sphingosinicella	8	28	30	36	49	19	19	13	15	18	27	20	3	27	20	23	14	7	8	21
Sorangium	31	31	16	21	17	35	44	27	15	14	9	3	27	24	10	8	30	8	10	21
Geminicoccus	39	21	3	11	32	26	22	13	48	17	9	9	46	16	13	1	51	3	7	11
Ktedonobacter	44	19	17	15	20	32	24	17	17	20	14	5	21	29	12	17	24	12	20	14
Roseimicrobium	18	9	18	25	17	7	14	20	58	33	21	10	43	14	13	5	15	9	16	26
Rubrivivax	7	16	0	0	5	23	10	32	4	9	20	11	7	13	25	9	7	15	12	151
Gp25	18	12	8	6	36	18	27	6	30	25	12	2	72	13	15	20	27	7	3	16
Pseudoxanthomonas	13	6	10	22	16	7	13	13	9	11	18	7	34	7	4	19	5	6	14	131
Shinella	25	20	17	16	22	14	5	2	19	32	26	4	12	19	29	12	25	24	15	26
Gp20	31	27	12	12	38	21	26	16	31	11	5	1	41	21	3	33	14	10	2	9
Gp1	32	18	3	11	52	28	24	22	21	8	14	3	43	22	11	13	8	7	14	9
Blastopirellula	18	4	12	10	17	10	15	6	60	13	16	5	52	23	15	4	42	4	6	17
Pseudolabrys	19	23	8	20	24	15	20	11	18	28	7	6	22	22	27	12	27	9	13	5
Elioraea	12	24	9	11	15	14	33	21	27	12	11	7	47	22	14	11	11	3	10	19
Caulobacter	7	8	27	19	21	5	20	5	23	19	16	10	9	11	10	18	16	13	15	48
Limnohabitans	7	7	17	24	32	14	7	9	21	17	11	19	12	13	21	15	14	31	4	22
Corallococcus	14	18	24	23	34	10	25	8	8	23	19	8	8	23	10	4	13	9	18	18
Cellvibrio	35	6	11	17	55	6	44	13	8	42	14	13	8	4	3	11	11	3	10	3
Crocinitomix	6	18	6	9	9	14	29	23	8	23	17	16	8	24	4	43	0	17	22	20
Solitalea	23	22	6	16	12	18	26	12	8	13	17	6	32	18	7	6	17	18	9	22
Ignavibacterium	7	14	16	18	10	13	16	10	18	13	6	7	79	12	14	4	15	8	6	21
Pedomicrobium	20	31	6	9	14	26	15	8	23	16	9	3	21	20	12	6	28	3	10	17
Gp22	20	24	9	6	15	26	23	5	29	6	5	4	48	18	11	4	25	4	2	10
Skermanella	21	24	10	8	7	17	34	16	18	18	21	12	15	16	11	9	5	10	7	13
Piscinibacter	11	9	6	3	6	19	33	29	2	17	4	3	10	29	26	13	12	0	2	54
Schlesneria	21	10	12	8	20	7	16	5	55	18	7	4	37	19	11	4	20	3	5	6
Sediminibacterium	17	16	12	6	12	19	12	10	15	18	19	10	10	14	26	11	17	10	11	18
Oceanibaculum	22	12	6	13	11	18	18	7	21	11	9	6	34	6	19	2	34	7	8	15
Microvirga	20	6	13	18	32	6	11	4	41	16	9	7	17	10	5	13	32	5	4	6
Nitrobacter	16	16	10	14	12	13	14	13	29	16	14	7	9	10	12	13	14	5	9	25
Altererythrobacter	8	11	20	35	31	12	9	21	1	23	10	9	4	5	11	29	3	9	8	10
Thermomonas	4	15	80	8	36	18	7	13	15	7	15	7	2	1	15	6	12	1	1	3
Xenophilus	5	0	64	4	8	6	8	2	8	39	13	4	4	8	14	8	8	12	18	31
Methylobacterium	5	0	1	2	6	18	15	23	10	4	19	22	6	10	17	36	7	2	18	42
Myxococcus	1	3	64	94	9	1	17	5	1	1	2	0	2	4	2	3	1	42	1	2
Thermoleophilum	19	10	9	6	14	18	13	5	33	11	6	6	22	16	9	3	40	2	6	7
Nannocystis	13	11	23	40	3	10	17	8	14	12	7	8	16	4	7	6	15	2	10	11
Solimonas	16	10	5	8	21	14	26	24	17	11	4	4	18	15	3	8	13	6	2	11
Mucilaginibacter	11	10	21	26	12	3	20	17	14	18	4	15	9	4	2	9	10	11	9	4
Thiohalobacter	9	15	4	3	12	11	30	4	25	7	3	8	18	38	2	22	1	3	5	8
Lechevalieria	20	23	11	12	9	18	15	6	11	10	10	4	2	10	15	11	4	5	6	22
Thermosulfidibacter	33	13	7	10	34	18	11	5	18	17	1	6	9	7	3	7	15	2	3	4
Agromyces	21	9	12	14	13	6	11	5	25	4	7	6	7	10	14	9	28	7	4	10
Aeromicrobium	4	0	2	14	7	0	18	23	31	2	2	16	8	3	0	20	26	10	0	29
Lactobacillus	28	0	9	16	3	8	5	15	26	4	6	2	1	26	3	15	20	9	10	5
Sandaracinobacter	10	7	15	19	29	8	14	15	3	10	11	6	6	7	8	10	8	7	9	7
Roseiflexus	18	11	3	6	11	9	12	6	27	7	6	2	16	17	11	6	15	7	9	10
Ideonella	9	1	0	3	7	5	12	10	5	14	11	10	8	11	22	5	11	8	13	42
Blastochloris	7	3	19	8	18	4	12	9	7	13	9	10	22	16	4	7	2	5	1	31
Sideroxydans	11	7	7	5	25	9	8	12	6	3	2	8	44	6	7	5	15	4	6	16
Stella	15	11	4	2	2	15	10	19	10	16	2	6	22	9	8	5	31	2	6	11
Kribbella	8	8	10	8	15	5	17	5	20	11	3	8	28	7	8	5	19	4	13	1
Intrasporangium	3	10	13	8	6	1	8	6	38	10	19	1	16	1	16	8	6	12	5	14
Candidatus Endomicrobium	12	12	4	5	9	16	9	4	21	14	4	0	28	11	13	2	17	7	5	6
Akkermansia	16	6	3	10	15	9	8	9	13	26	1	5	11	25	8	2	14	6	8	0
Aquicella	10	8	15	12	25	5	9	6	32	11	4	5	8	11	7	2	10	3	4	7
Luteimonas	6	17	6	13	42	2	7	2	9	14	11	8	6	5	8	8	18	2	4	5
Segetibacter	13	2	10	10	13	9	16	13	5	11	6	10	8	6	4	3	12	7	15	20
Ferrithrix	26	5	14	8	3	7	11	3	16	18	8	3	15	10	11	1	21	3	0	7
Sphaerobacter	18	10	6	13	3	13	11	3	19	13	6	2	14	8	6	3	21	5	7	9
Desulfosoma	17	13	7	5	10	15	9	9	17	9	3	1	32	1	7	6	9	3	1	10
Isosphaera	6	2	4	11	12	3	7	4	43	5	6	3	11	16	5	3	27	1	0	6
Aspromonas	14	11	9	10	28	7	9	9	8	8	6	4	14	5	11	5	6	0	2	6
Mycobacterium	25	4	4	4	11	10	7	2	19	5	6	5	15	8	7	4	15	8	3	9
Hyalangium	6	4	11	12	19	8	7	5	6	5	6	4	5	17	3	9	4	5	8	24
Peredibacter	2	10	13	13	8	11	10	2	2	4	15	7	1	12	20	17	1	5	6	6
Desulfomonile	7	6	4	6	18	7	6	7	22	7	5	2	23	8	4	2	19	2	3	5
Blastobacter	13	6	1	2	11	7	26	22	14	2	4	3	22	5	6	4	10	2	2	0
Afifella	10	14	5	6	10	5	9	8	5	9	4	6	16	9	7	2	19	5	2	9
Natronocella	8	6	4	0	5	13	11	2	27	7	10	4	15	3	12	13	9	3	5	2
Janibacter	47	0	0	12	27	11	0	0	2	0	0	6	1	8	0	0	31	0	7	5
Aquabacterium	3	3	28	29	5	3	3	4	6	6	2	1	8	23	4	5	4	0	4	14
Virgisporangium	12	6	6	6	13	20	9	9	20	2	0	1	10	14	7	5	8	1	4	1
Neochlamydia	11	4	4	5	12	1	4	5	31	7	1	1	31	6	3	3	23	2	0	0
Cystobacter	4	6	9	8	9	8	10	6	44	0	4	7	9	3	3	4	7	0	2	8
Alterococcus	18	3	3	1	4	7	14	3	17	7	3	0	51	6	5	1	2	1	3	1
Dactylosporangium	11	20	3	9	0	12	11	3	38	9	2	1	4	1	5	3	5	1	4	4
Nitriliruptor	11	17	3	2	5	12	13	7	16	6	5	1	6	9	2	7	9	3	3	8
Candidatus Koribacter	1	17	6	11	9	7	12	12	3	11	6	4	9	11	6	12	0	2	1	2
Mesorhizobium	17	1	7	6	21	17	5	10	1	6	4	4	5	8	2	2	3	5	6	7
Candidatus Brocadia	8	4	5	4	7	2	17	7	20	1	2	2	19	7	7	3	16	3	0	2
Nubsella	8	4	10	6	16	11	5	5	2	14	1	1	6	15	3	3	9	3	7	5
Bosea	7	5	6	5	4	4	9	6	18	12	9	0	2	11	7	4	8	6	1	9
Polaromonas	0	5	0	1	44	5	2	2	0	0	5	3	1	47	1	1	0	8	4	2
Phyllobacterium	1	13	1	0	9	2	10	0	14	13	4	3	16	17	4	8	0	6	2	8
Rhodoferax	1	6	12	4	16	4	7	2	3	7	4	7	3	1	0	5	2	8	25	5
Rubellimicrobium	13	2	2	2	7	5	7	5	23	7	3	5	8	5	2	5	6	4	2	9
Siphonobacter	18	3	8	6	13	3	6	6	7	13	5	1	4	3	8	1	3	4	2	8
Diplorickettsia	3	6	7	4	6	4	9	9	9	4	6	2	17	7	0	6	8	2	0	10
Dyadobacter	6	0	4	4	2	4	6	3	1	6	3	3	11	2	1	1	8	3	8	42
Caldilinea	10	4	8	7	6	7	6	4	5	4	2	1	14	9	4	4	7	5	6	4
Haloferula	4	2	13	8	6	6	4	9	18	2	1	1	2	4	12	4	0	2	7	12
Delftia	0	0	0	114	0	0	0	0	0	0	0	0	1	0	0	0	0	1	0	0
Zoogloea	14	4	6	4	6	4	11	3	19	5	0	4	5	7	7	0	5	1	2	9
Candidatus Anammoxoglobus	5	3	4	4	4	9	7	1	10	4	5	1	33	8	3	1	9	0	2	3
Dokdonella	3	9	2	5	17	6	7	6	6	8	1	4	8	11	7	5	5	1	3	1
Pontibacter	4	2	9	10	31	1	4	4	2	10	5	3	2	4	9	9	2	0	2	1
Ensifer	10	4	4	3	1	9	9	2	1	0	3	7	6	1	29	17	3	0	1	2
Hydrotalea	12	3	3	7	7	4	5	6	4	6	4	3	12	2	10	6	9	2	2	4
Litorilinea	5	18	2	4	3	6	4	6	8	4	1	5	11	6	8	2	8	1	3	2
Spirochaeta	1	16	0	1	3	13	12	0	6	3	0	0	35	2	2	9	1	0	0	1
Kinneretia	1	3	0	1	72	1	0	0	1	12	0	0	3	0	0	1	3	1	1	4
Gp15	9	12	3	3	10	7	8	2	4	1	1	1	27	3	1	1	8	1	1	1
Thermovum	8	5	3	4	9	8	2	1	9	3	5	3	2	6	7	4	18	1	1	4
Thiohalophilus	5	5	3	3	11	4	13	4	6	9	0	3	9	3	5	0	7	3	3	5
Silanimonas	0	9	7	3	36	4	4	3	2	6	5	3	2	2	2	4	5	0	3	1
Verrucomicrobium	6	2	6	4	4	2	3	4	13	5	1	4	6	9	0	3	8	0	5	15
Pseudogulbenkiania	1	2	1	0	1	4	4	3	3	4	31	0	6	1	2	10	0	1	11	14
Catellatospora	4	22	4	4	3	9	9	2	9	0	1	0	4	5	2	6	4	3	4	2
Leptothrix	5	3	1	5	17	2	7	3	5	1	3	2	14	6	12	2	1	2	4	1
Anderseniella	6	6	0	3	3	4	2	5	11	7	2	2	21	5	3	8	2	0	3	2
Haliscomenobacter	5	9	10	3	5	5	5	3	16	4	2	3	3	6	0	1	9	3	1	0
Rugosimonospora	6	21	2	0	0	10	3	2	11	0	0	3	5	2	5	10	4	1	2	5
Burkholderia	9	0	2	4	0	5	3	6	17	3	4	0	0	7	4	5	13	6	3	1
Leifsonia	9	10	1	4	7	1	3	0	9	4	2	3	3	2	4	0	15	3	3	8
Asanoa	6	3	4	5	8	7	9	3	8	3	4	3	0	7	4	9	5	0	2	1
Pseudenhygromyxa	3	8	4	8	11	9	2	9	2	4	2	4	4	2	1	3	6	2	2	5
Rhizobium	7	3	0	5	13	3	4	6	3	8	1	5	3	5	1	7	10	3	4	0
Filomicrobium	0	3	1	2	3	7	1	2	4	0	7	6	2	16	5	14	5	5	1	6
Pseudofulvimonas	2	4	15	6	10	5	6	6	3	2	3	0	3	10	1	1	7	2	0	3
Oceanibacterium	2	4	2	4	6	3	8	2	7	3	2	2	15	6	1	4	8	0	2	5
Thermanaeromonas	8	6	1	2	5	8	7	1	10	5	0	0	5	6	0	2	9	5	0	5
Lactococcus	11	0	3	9	0	3	2	6	15	3	2	1	0	9	2	3	12	1	2	1
Fulvivirga	3	14	2	1	2	6	4	3	4	0	2	2	37	0	0	1	0	0	1	2
Actinocorallia	9	1	2	1	10	7	1	0	1	1	4	0	15	1	6	3	9	1	4	7
Bacteriovorax	2	0	8	7	1	3	5	7	2	3	15	2	0	3	1	1	10	4	3	4
Singulisphaera	3	1	2	7	3	7	4	0	11	8	2	5	9	2	4	0	4	3	2	3
Paenibacillus	5	1	0	0	11	4	0	4	3	6	9	4	3	3	5	2	10	6	0	3
Serratia	0	0	0	76	1	0	0	0	0	0	0	0	0	0	0	0	1	1	0	0
Rhodopirellula	4	1	1	7	2	1	6	2	16	5	1	0	11	8	2	1	5	2	0	3
Schlegelella	7	2	6	7	1	8	7	3	2	10	1	0	2	5	1	4	6	1	1	2
Sporocytophaga	7	9	5	3	2	3	6	5	2	9	1	2	6	1	3	2	5	0	1	3
Oxalobacter	1	3	4	1	3	1	2	0	8	2	12	3	4	0	2	2	6	11	8	1
Geobacter	8	1	0	1	4	1	2	3	6	4	2	1	2	20	5	6	3	0	4	1
GpXIII	15	1	1	2	1	0	4	4	7	1	1	3	20	1	1	1	8	2	0	0
Angustibacter	5	3	3	3	1	2	2	2	13	1	0	2	8	3	8	1	5	5	4	2
Sulfuricella	0	1	0	0	1	0	4	6	0	4	4	10	0	14	6	1	0	4	4	14
Niabella	0	2	7	2	9	4	3	6	2	4	1	6	0	2	3	5	6	2	0	8
Luedemannella	12	6	5	0	4	9	0	6	11	3	0	2	1	1	5	2	2	1	0	1
Leeia	1	7	5	1	3	21	3	2	4	7	0	0	9	1	0	4	0	1	0	1
Mangroviflexus	9	2	8	4	3	2	3	2	4	3	2	0	5	4	4	0	7	2	2	3
Stakelama	2	5	5	5	8	5	4	2	3	3	2	4	4	3	1	5	1	1	1	5
Parachlamydia	0	3	0	2	2	2	2	6	8	6	2	3	4	8	1	0	8	1	3	6
Fulvimonas	1	2	3	6	6	1	8	0	5	5	2	2	2	2	5	2	5	1	3	6
Vampirovibrio	2	3	3	7	6	6	6	3	3	5	1	3	4	2	4	2	2	2	1	1
Gp13	3	6	1	3	3	4	0	1	3	1	1	0	28	3	2	2	4	0	1	0
Rhodoligotrophos	0	6	1	2	5	2	4	2	3	7	1	2	4	0	8	2	9	0	1	5
Euzebya	5	4	3	2	1	1	2	5	8	3	6	1	8	0	2	2	8	0	0	2
Beggiatoa	3	6	5	2	11	2	4	2	1	2	4	4	1	2	1	2	2	5	3	0
Nocardia	4	0	6	10	3	0	17	2	4	0	2	2	3	0	0	0	2	4	0	2
Stigmatella	3	4	1	1	1	4	2	2	2	3	3	0	11	1	6	3	6	0	2	6
Roseomonas	5	0	3	4	2	1	4	3	3	3	3	1	7	2	6	3	8	1	1	1
Herpetosiphon	1	5	3	3	2	6	0	7	2	7	1	2	1	1	1	1	1	5	5	6
Dethiobacter	2	6	0	1	3	6	2	0	1	2	0	0	9	1	3	1	15	3	2	3
Planosporangium	5	1	1	0	4	0	8	3	1	2	8	0	0	3	0	4	4	9	0	7
Enterococcus	6	0	0	3	0	3	2	3	12	4	3	3	0	6	0	4	6	2	0	2
Oscillochloris	6	1	3	6	1	0	3	1	5	3	2	1	7	2	2	5	4	2	3	2
BRC1_genera_incertae_sedis	4	4	7	1	3	2	1	1	4	5	0	2	14	5	2	0	2	0	0	2
Cupriavidus	4	2	1	0	2	2	5	2	6	4	7	2	5	4	2	2	1	1	5	2
Promicromonospora	2	6	0	3	5	3	5	3	9	0	8	0	3	0	3	4	3	1	1	0
Sphingopyxis	2	3	3	5	5	2	3	1	1	4	5	0	2	2	2	3	2	6	2	5
Simkania	6	1	0	2	3	0	2	0	12	3	2	0	9	8	0	1	3	1	1	3
Rugamonas	2	3	1	4	21	2	2	0	5	0	0	1	1	0	0	0	0	6	2	6
Stenotrophomonas	1	4	3	1	7	5	2	2	3	13	1	0	1	0	4	1	1	1	1	4
Coxiella	4	2	0	1	6	2	7	1	10	2	0	0	9	4	2	2	1	0	0	2
Methylococcus	1	3	1	2	6	2	5	2	2	1	1	1	22	0	0	2	1	0	0	3
Marixanthomonas	1	0	11	2	3	1	3	4	2	3	0	0	11	1	0	8	3	0	0	1
Desulfohalobium	8	8	4	0	7	5	4	3	4	1	0	0	3	0	2	0	2	0	0	2
Pyxidicoccus	0	4	1	6	3	0	6	4	2	2	2	1	6	0	5	0	3	4	3	1
Pseudonocardia	6	1	1	0	2	4	1	1	5	2	1	0	1	3	4	2	7	7	3	2
Chloroflexus	5	3	0	2	3	6	3	1	5	3	1	0	4	3	2	0	7	2	1	2
Hydrocarboniphaga	6	6	1	1	1	3	5	5	5	2	7	2	4	3	0	0	2	0	0	0
Alkanibacter	8	4	3	1	8	1	3	0	5	0	0	1	3	6	1	0	3	0	3	1
Wandonia	1	2	6	8	3	2	2	0	1	4	2	3	2	2	3	2	1	0	2	5
Kibdelosporangium	6	2	11	10	1	0	0	0	2	1	0	0	3	1	0	1	10	0	2	0
Spirillospora	0	0	1	2	1	0	12	2	12	7	0	1	1	2	0	0	0	0	7	1
Kineosporia	1	5	4	2	1	7	14	2	1	0	1	0	2	0	0	2	2	1	0	4
Telmatocola	2	1	1	0	3	0	5	3	12	1	0	0	5	5	4	1	5	0	1	0
Azotobacter	2	1	2	5	1	3	1	0	5	3	1	3	3	4	1	0	3	0	11	0
Actinaurispora	2	13	2	1	0	4	1	2	4	0	1	0	2	0	0	8	3	2	0	4
Rubrobacter	7	5	4	2	0	4	2	0	5	2	0	1	4	2	0	0	5	2	0	4
Limimonas	5	6	0	0	6	5	5	4	3	0	0	0	0	6	2	2	3	1	0	0
Zhihengliuella	2	1	2	1	12	0	2	2	7	2	1	0	5	1	3	2	2	0	2	1
Phycicoccus	0	3	0	0	0	2	8	2	3	7	1	1	10	0	2	1	1	1	5	0
Actinophytocola	0	0	5	4	1	1	0	0	3	3	0	1	1	0	21	0	5	0	0	1
Methylocystis	4	1	2	1	3	3	3	6	2	2	2	0	1	1	3	2	4	1	3	2
Limnobacter	2	5	1	2	1	4	5	2	5	2	1	0	7	1	0	2	3	0	1	1
Vasilyevaea	0	3	2	0	7	0	6	1	1	1	0	2	8	0	5	1	2	3	0	3
Geothermobacter	1	1	2	1	5	12	2	3	0	2	0	1	1	5	0	1	5	0	1	2
Geopsychrobacter	1	6	1	0	1	4	7	4	4	1	1	0	4	4	0	1	2	1	1	0
Pseudorhodoferax	2	1	2	1	2	2	0	1	0	2	17	1	1	0	1	0	1	4	3	2
Filimonas	0	2	2	0	3	3	4	1	2	2	0	2	6	9	2	1	2	1	0	1
Caloribacterium	2	8	1	0	6	5	3	2	4	0	2	0	5	3	0	0	1	0	0	0
Chelatococcus	6	1	1	1	2	2	2	1	0	1	0	3	3	0	2	2	9	3	2	0
Sporichthya	2	0	1	1	3	0	2	3	2	3	0	5	6	1	4	0	2	1	2	2
Owenweeksia	3	2	2	2	5	0	4	2	6	2	1	0	1	4	0	1	2	0	1	2
Fodinicola	2	3	2	1	4	3	3	2	1	2	1	0	1	5	1	5	2	1	0	1
Thauera	0	1	0	1	2	4	2	4	0	2	1	0	1	5	5	6	1	0	2	2
Kutzneria	3	6	0	3	2	4	0	3	3	3	0	0	1	1	3	0	7	0	0	0
Enterobacter	2	1	0	2	0	0	0	1	3	9	2	0	2	2	4	2	3	3	2	0
Escherichia/Shigella	5	0	0	4	1	3	1	0	2	1	2	0	1	5	5	2	4	1	0	1
Plantactinospora	2	4	2	0	2	4	1	0	7	2	5	1	1	2	2	1	2	0	0	0
Cellulosimicrobium	3	2	1	0	4	1	1	2	1	0	4	1	5	2	1	2	3	2	1	1
Planobispora	4	1	0	0	1	2	3	0	2	0	2	1	6	1	3	0	7	0	1	3
Archangium	2	5	1	2	3	7	1	3	1	1	1	0	2	1	0	1	2	1	1	2
Arcticibacter	0	0	2	8	2	7	0	0	4	0	0	4	2	2	0	2	3	0	1	0
Gp21	1	3	1	2	3	0	2	1	1	0	0	1	12	2	1	1	3	0	1	1
Paucisalibacillus	4	0	0	0	24	0	1	1	0	0	1	0	0	0	0	1	3	1	0	0
Actinoplanes	2	3	5	0	0	2	0	1	6	0	2	1	3	0	1	3	3	1	1	2
Constrictibacter	5	0	5	2	2	1	2	0	3	2	1	1	2	0	1	0	4	1	0	4
Oxalicibacterium	0	1	0	3	3	1	10	0	0	3	2	0	2	1	2	4	1	0	2	0
Rhodocytophaga	1	1	2	3	2	0	1	1	1	1	0	1	2	2	2	1	3	0	7	4
Desmospora	4	3	0	1	1	0	2	0	2	0	1	0	5	0	4	2	5	0	3	1
Paracoccus	1	0	0	1	2	3	1	1	1	4	2	0	1	1	6	6	3	0	0	0
Gp9	1	0	1	0	8	2	1	2	2	0	0	0	7	3	0	1	2	0	1	2
Aquimonas	1	13	1	0	7	2	0	0	0	4	0	0	1	1	0	0	0	1	1	1
Rudaea	5	3	0	3	6	1	1	1	0	1	1	0	7	0	3	0	0	1	0	0
Phytohabitans	0	4	5	0	0	5	2	2	4	1	0	0	0	0	6	1	3	0	0	0
Thermomicrobium	0	3	1	1	1	6	3	0	5	1	1	0	3	1	1	1	3	1	0	1
Microgenomates_genera_incertae_sedis	4	0	0	0	1	2	3	1	1	4	5	0	1	0	7	0	0	0	1	3
Ralstonia	0	2	1	4	1	3	1	0	4	3	0	0	0	3	0	3	3	2	0	3
Thermodesulfobium	17	1	0	0	1	0	0	0	1	1	0	6	0	1	1	1	1	1	0	0
Roseateles	0	0	0	2	5	0	1	2	7	0	2	1	3	3	1	1	1	0	2	1
Turneriella	1	5	1	0	0	5	1	0	1	1	1	0	13	0	0	0	0	0	0	2
Rivibacter	1	3	0	1	2	3	2	1	2	3	0	2	1	3	4	0	0	1	1	1
Pelomonas	2	2	1	1	5	2	2	1	0	2	1	1	4	0	1	0	2	0	4	0
Desulfoglaeba	0	5	2	1	1	2	2	2	1	0	0	1	11	0	1	1	1	0	0	0
Actinomadura	0	1	1	1	1	2	0	1	3	2	2	2	8	0	1	0	3	2	1	0
Paludibacter	3	0	0	0	1	1	4	1	2	1	0	0	3	1	4	0	6	0	0	3
Thermoflexus	0	3	5	1	1	4	0	1	6	0	1	0	1	3	0	0	1	2	0	1
Bacillariophyta	4	0	1	0	1	1	1	0	1	1	1	0	3	1	3	0	4	0	6	2
Saccharothrix	1	0	0	0	7	17	0	1	2	0	0	0	1	0	0	0	0	1	0	0
Jiangella	5	2	1	0	0	1	4	1	2	2	0	1	1	3	0	1	2	1	1	1
Cryptosporangium	0	0	0	3	0	5	1	1	10	8	0	0	0	0	1	0	0	0	0	0
Thermogymnomonas	8	3	0	0	1	3	1	1	2	1	0	0	4	1	1	1	1	1	0	0
Thermodesulforhabdus	5	0	1	1	2	0	1	1	3	1	0	0	4	3	1	0	2	0	2	1
Streptacidiphilus	2	5	1	1	2	2	6	0	3	0	1	1	1	0	1	0	0	0	1	1
Enhygromyxa	0	2	1	1	5	2	0	2	6	2	1	0	2	1	1	1	1	0	0	0
Azomonas	0	2	0	1	9	0	0	0	0	2	5	0	2	3	0	2	0	0	0	2
Curvibacter	2	3	5	0	0	1	1	0	4	1	0	0	3	1	2	3	0	2	0	0
Asticcacaulis	1	3	0	2	2	1	0	2	2	2	0	0	2	4	1	0	5	0	1	0
Micromonospora	1	8	0	1	2	0	0	0	3	2	0	1	4	0	4	0	0	0	1	0
Caedibacter	2	0	1	1	4	2	0	6	2	1	0	0	2	1	2	0	1	0	0	1
Chlorarachniophyceae	0	0	1	0	0	0	1	3	2	4	3	0	1	0	0	0	1	2	2	6
Weissella	2	0	3	2	0	0	0	0	0	1	1	1	1	4	2	2	2	2	2	1
Pimelobacter	2	2	1	1	1	1	1	0	5	1	1	1	2	0	2	0	2	1	1	1
Glycomyces	3	0	3	2	2	1	3	1	2	2	3	0	2	0	0	0	0	0	0	2
Paenisporosarcina	1	0	0	0	14	0	0	1	0	1	2	0	0	0	1	5	0	0	0	1
Azonexus	2	1	0	0	1	2	1	1	2	0	3	1	0	0	5	1	2	1	2	1
GpI	6	0	1	1	0	0	1	0	10	1	0	0	0	0	0	2	0	2	1	0
Erythrobacter	0	1	1	2	0	1	1	2	0	0	2	5	0	1	3	0	1	4	0	1
Omnitrophica_genera_incertae_sedis	2	1	1	0	1	1	1	1	5	2	0	0	2	2	1	0	4	0	0	0
Erythromicrobium	1	4	1	2	2	1	1	1	0	1	0	0	1	4	3	0	0	2	0	0
Clostridium sensu stricto	1	0	6	0	0	0	0	0	6	0	1	0	1	2	1	1	3	1	1	0
Bacteroides	0	0	0	0	0	3	2	1	2	0	1	2	3	1	2	3	0	0	0	4
Lewinella	1	0	0	4	4	0	2	2	2	1	0	1	2	0	0	0	4	0	1	0
Thioprofundum	1	2	0	0	0	3	1	1	3	0	1	0	2	1	1	0	4	0	1	3
Salicola	3	11	0	1	0	6	0	0	0	0	0	0	1	2	0	0	0	0	0	0
Falsibacillus	5	1	0	0	3	0	1	0	1	1	0	0	6	0	0	0	3	1	1	1
Craurococcus	1	3	0	2	0	2	1	0	4	1	0	0	1	2	0	1	2	0	1	2
Rhodobacter	0	1	1	1	2	0	1	3	0	1	2	1	0	1	0	0	0	6	2	1
Ectothiorhodosinus	1	0	0	3	1	0	2	3	1	1	0	0	0	2	1	0	1	2	0	5
Pantoea	1	3	0	0	0	2	0	0	0	2	1	0	0	0	2	2	1	2	6	1
Cellulomonas	2	0	2	0	1	2	1	1	4	0	0	0	2	0	0	1	4	0	0	2
Methylohalomonas	1	0	1	4	1	0	1	0	1	0	0	0	1	4	1	0	4	1	0	2
Tepidicella	2	4	0	1	1	1	5	1	1	0	1	2	0	0	0	0	3	0	0	0
Aminobacter	2	0	2	0	0	1	0	3	3	0	1	0	2	2	1	0	1	1	1	2
Blastomonas	2	2	1	1	0	0	0	1	0	0	2	0	1	3	1	0	3	0	1	3
Candidatus Solibacter	2	2	0	1	1	2	2	0	2	1	0	1	2	0	2	1	2	0	0	0
Renibacterium	1	1	1	1	6	0	0	0	0	2	1	0	1	2	0	2	1	1	0	1
Prosthecomicrobium	1	0	0	1	0	0	1	4	2	2	0	1	0	3	1	0	1	1	2	1
Sterolibacterium	0	3	0	2	1	1	0	1	2	1	0	1	5	1	1	0	1	0	1	0
Desulfovirga	1	1	1	8	1	0	0	2	0	0	0	1	2	1	0	1	1	0	1	0
Methylobacter	1	0	0	0	0	1	1	1	0	1	1	3	1	0	8	0	0	0	1	2
Desulfitobacterium	3	1	1	1	0	0	0	0	2	0	0	0	2	1	1	1	1	0	0	7
Candidatus Scalindua	0	1	1	0	3	1	1	2	5	0	0	1	0	3	0	0	1	1	0	1
Microbacterium	0	0	0	0	3	5	1	1	2	0	1	1	0	1	1	0	2	1	1	1
Legionella	2	1	1	0	1	1	0	2	1	1	1	0	4	0	0	0	2	1	1	1
Methylosarcina	0	0	0	0	1	2	5	2	2	0	0	1	0	1	2	0	0	0	0	4
Methylovulum	2	0	1	0	2	0	2	2	1	0	0	0	0	3	2	0	0	0	1	4
Bangiophyceae	0	0	0	1	0	2	0	1	0	1	1	0	0	0	0	2	0	2	9	1
Desulforegula	1	0	0	1	1	5	0	2	2	1	2	0	0	0	0	0	2	0	0	2
Hydrogenophaga	0	0	1	1	1	2	0	2	2	0	1	1	0	0	0	1	4	1	2	0
Chlorophyta	4	0	0	0	0	0	0	0	7	0	0	0	3	0	0	1	1	3	0	0
Salinibacter	1	1	2	1	1	0	1	0	2	1	0	1	4	1	2	0	0	0	0	0
Haemophilus	3	0	0	2	0	2	1	0	2	1	0	1	0	1	0	1	2	0	1	1
Nakamurella	4	1	0	0	0	1	2	0	0	1	0	2	3	2	0	1	1	0	0	0
Halomonas	5	0	0	1	0	1	2	0	1	1	1	0	0	1	1	0	1	1	1	1
Parvibaculum	2	1	0	2	1	1	1	0	3	1	0	1	2	2	1	0	0	0	0	0
Domibacillus	0	0	0	1	1	0	0	0	1	1	2	0	0	3	1	1	3	1	1	1
Meganema	0	2	1	0	0	1	2	2	1	0	0	0	4	1	1	0	1	0	1	0
Lentzea	0	1	0	0	0	0	0	1	0	0	0	0	0	0	2	0	13	0	0	0
Rhodococcus	1	0	1	0	0	0	0	0	2	1	4	0	1	1	2	0	0	1	2	0
Tistlia	0	3	0	0	0	1	2	1	1	2	0	0	1	1	1	1	1	0	0	1
Aureispira	0	0	0	0	0	0	0	13	1	0	0	0	0	2	0	0	0	0	0	0
Acidicaldus	1	0	0	3	1	2	0	0	3	0	0	0	1	3	0	0	0	0	1	0
Fimbriimonas	1	0	1	0	1	0	1	0	1	1	0	0	5	1	1	0	2	0	0	0
Patulibacter	3	0	0	1	1	0	0	0	4	0	1	0	2	1	0	0	1	1	0	0
Chryseobacterium	0	0	0	0	2	0	2	0	1	2	0	0	0	0	1	0	4	1	2	0
Staphylococcus	1	0	0	2	3	0	1	0	4	0	1	0	0	1	1	1	0	0	0	0
Afipia	0	0	1	0	3	0	2	0	2	0	0	0	0	0	1	0	4	0	0	2
Prevotella	1	0	2	0	0	0	2	0	1	1	0	0	0	1	1	1	2	1	0	2
Herbaspirillum	3	2	1	0	0	1	1	0	4	0	1	0	0	0	0	0	0	0	0	1
Undibacterium	1	1	1	3	3	0	2	0	0	0	2	0	0	0	0	0	1	0	0	0
Microlunatus	4	0	0	2	1	0	0	1	2	0	0	0	2	0	1	0	1	0	0	0
Rickettsia	1	1	0	0	1	0	1	1	1	1	1	0	1	1	0	0	4	0	0	0
Acidisoma	1	2	0	1	0	1	1	0	3	0	0	1	2	0	2	0	0	0	0	0
Thiobacillus	2	2	1	1	1	0	1	0	1	2	0	0	0	0	1	0	1	1	0	0
Desulfarculus	3	0	0	0	0	1	2	0	0	1	0	2	0	0	0	0	3	0	0	2
Inquilinus	2	1	0	1	1	2	1	1	0	1	0	1	0	0	0	0	0	0	0	3
Sphingobacterium	1	0	0	1	2	0	0	1	1	1	2	0	1	0	0	1	0	1	1	0
Leucothrix	0	0	1	0	0	1	0	7	2	1	0	0	0	1	0	0	0	0	0	0
Propionivibrio	0	0	1	0	0	1	0	1	2	0	0	1	0	0	0	0	0	0	1	6
Thermasporomyces	2	1	0	1	0	2	0	0	2	1	0	0	0	1	0	1	2	0	0	0
Chitinivorax	0	1	0	2	0	1	0	1	0	0	0	0	0	2	0	4	0	2	0	0
Orientia	0	0	0	0	0	0	1	0	2	0	1	1	1	2	1	1	1	0	0	2
Streptococcus	2	0	0	0	0	0	0	0	4	0	0	0	0	0	0	0	6	0	0	1
Nonomuraea	1	2	0	3	0	1	0	0	0	3	1	0	1	0	0	0	1	0	0	0
Allocatelliglobosispora	1	3	0	1	1	0	0	1	5	1	0	0	0	0	0	0	0	0	0	0
Labrys	0	0	0	1	2	0	0	2	1	0	0	0	0	3	0	1	0	0	0	2
Psychrobacter	0	0	0	1	1	1	0	0	1	3	0	0	1	1	1	1	0	1	0	0
Actinomycetospora	0	0	0	0	0	0	0	0	2	0	0	0	3	0	1	1	4	1	0	0
Planomonospora	0	0	0	1	1	1	1	1	0	0	0	2	3	1	0	0	0	0	0	1
Magnetospirillum	0	1	0	0	1	1	1	1	1	4	0	0	1	0	0	0	0	1	0	0
Clostridium XlVa	0	0	2	2	0	1	1	1	0	0	0	0	0	0	1	0	4	0	0	0
Rhodanobacter	1	0	0	0	0	0	0	0	0	4	0	4	0	0	0	0	1	1	1	0
Tumebacillus	1	0	0	2	0	0	0	0	0	1	0	1	1	0	0	0	6	0	0	0
Marinifilum	2	1	2	1	0	1	1	0	0	0	0	0	0	0	1	2	0	0	1	0
Streptosporangium	1	0	1	0	0	0	1	1	5	0	0	0	1	0	0	0	0	0	0	2
Kiloniella	0	1	0	0	0	0	1	0	0	2	0	0	0	1	2	0	3	0	0	2
Corynebacterium	0	0	1	0	0	1	1	0	1	1	1	0	2	0	0	2	0	1	0	0
Desulfoconvexum	0	0	1	0	1	0	0	0	0	1	1	1	1	1	1	0	2	0	0	1
Amycolatopsis	0	1	1	0	0	0	0	0	2	0	2	1	0	2	2	0	0	0	0	0
Ferribacterium	0	0	0	0	1	0	2	0	2	1	0	0	0	0	2	0	2	0	1	0
Hansschlegelia	1	0	1	0	0	0	2	1	2	1	1	0	0	0	0	0	0	0	0	2
GpIX	4	1	0	0	0	0	0	1	1	0	0	0	0	0	1	0	1	0	2	0
Uliginosibacterium	0	0	0	0	0	0	0	0	0	2	1	0	1	3	1	0	3	0	0	0
Faecalibacterium	0	0	0	0	0	0	1	0	2	0	1	0	0	1	1	0	3	0	1	1
Ardenticatena	2	3	0	0	1	0	0	0	0	0	0	0	2	1	0	0	2	0	0	0
Methylonatrum	1	1	0	0	3	1	1	0	1	0	1	1	1	0	0	0	0	0	0	0
Rhodomicrobium	1	1	0	0	0	1	1	1	0	0	0	0	1	0	1	3	0	0	0	1
Meniscus	0	0	0	0	0	1	1	0	6	0	0	0	0	0	1	1	0	0	0	1
Thermohalobacter	1	1	0	0	1	2	1	0	1	0	0	0	1	0	0	1	1	0	0	1
Enhydrobacter	0	0	0	0	10	0	0	0	0	0	0	0	0	0	0	0	0	1	0	0
Parvularcula	3	0	0	0	1	1	1	0	0	0	0	0	4	0	0	0	0	0	0	0
Thermocrispum	1	0	0	1	0	2	0	1	0	1	1	0	0	0	0	0	2	0	0	1
Paucibacter	0	1	1	0	0	0	0	0	1	1	0	0	0	0	2	0	1	0	3	0
Xylanimonas	0	0	0	0	0	0	0	0	8	0	0	1	0	0	0	0	1	0	0	0
Heliothrix	1	2	0	2	1	0	0	1	2	0	1	0	0	0	0	0	0	0	0	0
Methylopila	0	0	0	0	0	2	0	0	0	0	1	0	0	3	2	1	0	0	1	0
Glaciimonas	0	2	0	1	6	0	1	0	0	0	0	0	0	0	0	0	0	0	0	0
Gracilibacter	2	3	0	0	1	0	1	1	0	2	0	0	0	0	0	0	0	0	0	0
Ottowia	1	2	0	0	2	1	1	0	0	0	0	0	0	0	2	0	0	0	0	1
Derxia	1	0	0	0	0	2	0	1	0	0	0	1	2	1	0	0	0	1	0	1
Dechloromonas	0	0	0	2	1	0	0	1	0	2	0	0	1	0	1	0	1	0	0	1
Clostridium XI	2	1	0	0	0	0	1	0	1	0	0	0	1	2	0	0	0	2	0	0
Starkeya	2	0	0	0	0	1	0	1	0	2	0	1	0	1	1	0	0	0	0	1
Ammoniphilus	0	0	0	0	0	0	0	0	0	1	0	0	1	1	0	3	1	1	2	0
Azovibrio	1	2	0	0	0	1	0	2	0	2	0	0	0	0	0	0	0	0	1	0
Telluria	0	0	0	1	6	0	0	0	1	1	0	0	0	0	0	0	0	0	0	0
Belnapia	0	1	0	1	0	1	0	1	1	0	0	1	0	1	0	1	1	0	0	0
Desertibacter	0	2	2	0	0	1	1	0	0	0	0	0	0	2	0	1	0	0	0	0
Desulfacinum	1	1	0	0	0	0	0	0	0	0	0	0	4	1	0	0	1	1	0	0
Melittangium	0	1	1	1	0	0	1	0	1	0	1	1	1	0	0	1	0	0	0	0
Bilophila	0	0	0	0	0	0	1	1	0	1	0	0	3	1	0	0	2	0	0	0
Beijerinckia	2	0	0	0	0	0	0	0	0	0	1	0	3	1	0	0	0	0	0	2
Lutaonella	2	0	0	1	0	0	0	0	3	0	0	0	0	1	1	0	1	0	0	0
Ancylobacter	0	0	1	0	0	0	0	0	2	0	0	0	0	1	1	2	2	0	0	0
Nitrosococcus	0	0	0	1	1	2	1	0	3	0	0	0	0	1	0	0	0	0	0	0
Desulfuromonas	2	0	0	0	1	0	0	0	0	0	1	1	1	0	2	0	0	0	1	0
Cohnella	0	0	0	0	3	0	0	1	1	1	0	1	0	0	1	0	0	0	1	0
Microvirgula	1	0	0	0	0	1	0	0	0	0	1	0	0	0	0	6	0	0	0	0
Oscillibacter	0	0	0	0	1	1	0	0	2	0	1	0	0	3	0	0	1	0	0	0
Nevskia	1	0	0	0	1	3	0	0	0	0	1	0	1	1	0	0	0	0	0	1
Barnesiella	0	1	0	0	1	1	0	0	1	0	0	0	2	1	0	0	0	1	0	0
Herminiimonas	0	0	0	0	4	0	0	0	0	0	1	1	0	1	0	1	0	0	0	0
Ethanoligenens	0	0	0	1	0	0	0	0	2	0	0	0	2	0	0	0	2	0	0	1
Planococcus	0	0	1	0	0	1	0	0	0	0	1	0	0	3	0	1	1	0	0	0
Brevibacillus	1	0	0	0	1	1	0	0	0	1	0	0	0	1	0	1	0	0	1	1
Megamonas	2	0	0	0	0	0	0	0	2	1	1	0	1	1	0	0	0	0	0	0
Chthonomonas/Armatimonadetes_gp3	0	0	0	0	0	2	1	0	0	0	0	0	1	1	1	0	1	0	0	1
Smaragdicoccus	1	0	0	0	1	0	0	0	0	0	0	0	1	0	1	0	3	1	0	0
Krasilnikovia	1	0	0	0	1	0	0	1	0	0	0	0	3	0	0	2	0	0	0	0
Longispora	1	2	0	0	1	0	2	0	0	0	0	0	0	0	0	0	0	2	0	0
Amorphus	0	1	0	0	0	0	0	0	0	0	0	0	3	1	0	0	0	3	0	0
Acidipila	1	1	2	0	1	1	0	0	0	0	0	0	0	0	0	0	1	1	0	0
Amaricoccus	1	1	0	1	0	0	0	0	0	0	1	0	1	2	1	0	0	0	0	0
Kordiimonas	2	0	1	0	0	0	0	0	0	1	0	0	2	0	1	0	1	0	0	0
Xylophilus	1	2	0	0	2	0	0	1	0	1	0	0	1	0	0	0	0	0	0	0
Desulfocurvus	0	0	0	0	1	0	1	0	0	1	1	0	0	0	0	1	1	0	0	1
Desulfovermiculus	0	1	0	0	2	2	0	0	0	0	0	0	1	0	0	1	0	0	0	0
Ochrobactrum	1	0	0	0	1	0	2	0	0	1	0	0	0	0	0	0	1	1	0	0
Planobacterium	5	0	0	0	0	0	0	0	0	0	0	0	1	0	0	0	0	0	1	0
Holdemania	0	0	0	0	0	1	0	0	0	1	0	0	3	0	0	0	0	1	0	1
Cytophaga	0	1	0	0	0	0	0	2	0	0	1	0	0	1	1	0	0	0	1	0
Achromobacter	1	0	1	0	1	1	0	0	2	0	0	0	0	0	0	1	0	0	0	0
Methylomicrobium	1	0	0	0	0	0	0	1	0	2	0	0	0	1	0	1	0	0	0	1
Clostridium III	1	0	0	1	0	0	1	0	1	1	0	0	0	1	1	0	0	0	0	0
Spirosoma	0	1	0	1	0	0	1	1	0	0	0	0	0	0	2	0	1	0	0	0
Acidisphaera	0	1	1	0	1	0	1	1	1	0	0	0	0	1	0	0	0	0	0	0
Smithella	0	1	3	1	0	1	0	0	0	0	0	0	1	0	0	0	0	0	0	0
Tardiphaga	0	0	0	0	2	0	0	0	4	0	0	0	0	0	0	0	0	1	0	0
Couchioplanes	1	1	1	0	1	0	0	0	0	0	1	0	1	0	1	0	0	0	0	0
Candidatus Carsonella	0	0	1	0	2	0	0	0	0	1	1	0	0	1	0	0	1	0	0	0
Ruminococcus	1	1	1	0	0	0	0	0	1	0	0	1	0	0	0	1	0	0	1	0
Martelella	0	0	0	0	0	3	0	0	1	0	0	0	0	0	0	1	0	1	0	1
Aureimonas	0	0	0	1	2	0	2	0	1	0	0	1	0	0	0	0	0	0	0	0
Pleomorphomonas	0	1	0	0	0	0	0	0	1	0	1	0	0	0	0	1	0	2	1	0
Desulfatitalea	0	1	0	3	0	0	0	1	0	0	1	0	0	0	1	0	0	0	0	0
Cryptanaerobacter	0	1	0	0	0	1	1	0	0	1	0	0	1	0	0	1	1	0	0	0
Roseibacillus	0	0	0	0	0	0	0	0	3	1	0	0	0	0	0	0	1	1	0	1
Methylosinus	1	1	1	0	1	2	0	0	0	0	0	0	0	0	0	0	1	0	0	0
Algicola	0	1	0	1	2	0	0	0	0	0	0	0	0	1	1	0	0	0	0	1
Poribacteria_genera_incertae_sedis	0	0	0	0	0	0	0	2	1	0	0	0	0	1	1	0	0	0	1	0
Nitratireductor	0	0	0	2	0	2	0	0	1	0	0	0	0	1	0	0	0	0	0	0
Comamonas	0	1	0	1	0	1	0	0	0	0	0	0	2	0	0	0	1	0	0	0
Lysinibacillus	0	0	1	0	1	1	1	0	2	0	0	0	0	0	0	0	0	0	0	0
Haliea	0	0	0	0	0	0	1	0	1	0	0	0	0	0	0	1	2	0	1	0
Ferrimicrobium	1	0	1	0	0	0	0	0	1	0	0	0	0	0	0	0	1	0	2	0
Leptonema	0	1	0	0	0	0	2	0	0	1	0	0	1	0	0	1	0	0	0	0
Vibrio	0	0	0	1	0	0	0	1	3	0	0	0	0	0	0	0	1	0	0	0
Syntrophobacter	1	0	0	0	0	0	0	0	0	1	0	0	2	0	0	0	0	2	0	0
Paucimonas	0	2	0	0	0	0	1	1	0	1	0	0	0	0	0	0	0	0	0	1
Gracilimonas	1	0	0	0	0	0	0	0	0	0	0	0	0	2	0	1	2	0	0	0
Terrabacter	0	0	0	1	0	0	1	0	0	0	0	0	0	0	1	0	1	2	0	0
Plantibacter	0	0	0	0	0	0	0	0	0	0	0	0	2	0	0	3	0	0	1	0
Pusillimonas	0	0	0	1	0	0	1	1	0	0	0	0	0	1	1	0	0	0	0	0
Albidiferax	0	0	0	0	0	0	0	0	0	0	1	0	0	0	1	0	0	1	2	0
Hamadaea	0	0	0	0	0	0	1	0	0	0	0	0	1	1	0	0	1	0	1	0
Clostridium IV	2	0	0	1	0	0	1	0	0	0	0	0	0	0	0	0	0	0	0	1
Lawsonia	0	0	0	0	0	0	0	0	0	0	0	0	1	0	0	0	4	0	0	0
Turicibacter	0	0	0	0	2	0	0	1	0	0	1	0	1	0	0	0	0	0	0	0
Salirhabdus	3	0	0	0	0	0	0	0	0	0	0	0	2	0	0	0	0	0	0	0
Prolixibacter	1	0	1	0	0	0	0	1	0	1	0	0	0	0	0	0	0	1	0	0
Lachnospiracea_incertae_sedis	0	0	0	0	0	0	0	0	4	0	0	0	0	0	0	0	0	1	0	0
Aureitalea	0	0	0	2	1	0	1	0	0	0	0	0	0	0	0	0	0	0	0	1
Nitrososphaera	0	0	0	0	0	0	0	1	0	0	0	0	3	0	0	0	0	1	0	0
Bryobacter	0	1	0	0	0	1	1	0	0	0	0	0	1	0	1	0	0	0	0	0
Dysgonomonas	0	0	0	0	0	1	0	0	0	0	0	0	0	0	1	1	2	0	0	0
Dehalospirillum	0	0	0	0	0	0	0	0	0	0	0	0	0	2	1	0	0	0	2	0
Alkanindiges	0	2	0	0	0	0	0	0	0	0	0	0	0	0	0	0	3	0	0	0
Xiphinematobacter	0	3	0	0	0	1	1	0	0	0	0	0	0	0	0	0	0	0	0	0
Bulleidia	2	0	1	1	0	0	0	1	0	0	0	0	0	0	0	0	0	0	0	0
Desulfobacterium	0	2	0	0	1	0	0	0	0	0	0	0	2	0	0	0	0	0	0	0
Geoalkalibacter	0	0	0	0	0	0	0	0	0	0	0	0	0	4	1	0	0	0	0	0
Desulfurivibrio	0	0	0	0	0	0	0	1	0	0	0	0	0	1	1	0	0	0	1	1
Oligotropha	0	0	0	0	0	0	0	1	0	1	0	0	0	1	0	0	2	0	0	0
Treponema	1	0	0	0	0	1	0	0	0	0	1	0	0	0	0	0	0	1	0	1
Fusobacterium	0	0	1	0	0	0	0	0	2	0	0	0	0	0	0	0	0	0	1	1
Symbiobacterium	0	0	0	0	1	1	0	0	0	0	1	0	0	1	0	0	0	1	0	0
Photobacterium	0	0	0	0	0	0	0	0	2	0	0	0	0	1	0	1	0	1	0	0
Actinokineospora	0	0	1	0	0	0	2	0	1	0	0	0	0	0	0	0	0	0	1	0
Alkaliflexus	1	0	0	1	0	0	0	0	2	0	0	0	0	0	0	0	0	1	0	0
GpV	1	0	0	0	0	0	0	0	1	0	0	0	0	0	0	0	2	1	0	0
Kitasatospora	0	0	0	0	4	0	0	0	0	0	0	0	0	0	0	0	0	0	0	1
Marispirillum	0	1	0	0	0	0	0	0	0	0	0	0	4	0	0	0	0	0	0	0
Ornithinibacter	0	1	0	0	0	0	0	0	0	0	0	0	0	0	0	2	1	0	0	1
Rhodopseudomonas	0	0	0	0	0	0	4	0	0	0	0	0	0	0	1	0	0	0	0	0
Azospirillum	0	0	0	0	0	0	0	0	3	0	1	0	0	1	0	0	0	0	0	0
Perlucidibaca	0	0	0	1	2	0	0	1	0	0	1	0	0	0	0	0	0	0	0	0
Acetivibrio	0	0	0	0	0	0	1	0	1	0	1	0	0	0	2	0	0	0	0	0
Planomicrobium	1	0	0	0	1	0	0	0	0	0	1	0	1	0	0	1	0	0	0	0
Kingella	0	0	0	0	0	0	0	0	1	0	0	0	0	0	0	0	3	0	0	0
Sulfurovum	0	0	0	0	1	0	0	3	0	0	0	0	0	0	0	0	0	0	0	0
Desulforhabdus	1	1	0	1	0	0	0	0	0	0	0	0	1	0	0	0	0	0	0	0
Serpens	0	0	0	0	2	0	1	0	0	0	0	0	1	0	0	0	0	0	0	0
Herbidospora	2	0	0	0	0	0	0	0	0	0	0	0	2	0	0	0	0	0	0	0
Ferritrophicum	1	1	0	0	0	0	0	0	0	0	0	0	1	0	0	0	0	1	0	0
Oceanobacillus	0	0	0	0	1	0	1	0	0	0	1	0	0	0	0	0	0	0	1	0
Balneimonas	0	2	1	0	0	0	0	0	1	0	0	0	0	0	0	0	0	0	0	0
Bifidobacterium	0	0	0	0	0	0	0	0	0	0	1	0	0	0	1	0	1	0	1	0
Planococcaceae_incertae_sedis	0	0	0	0	2	0	0	0	1	0	0	0	0	0	0	0	0	0	0	1
Plesiocystis	1	0	0	1	0	0	1	0	0	0	0	0	0	0	1	0	0	0	0	0
Thermobispora	0	0	0	0	0	0	0	0	0	0	0	0	1	2	0	0	1	0	0	0
Desulfocapsa	0	1	0	0	0	0	0	0	0	0	0	0	1	0	0	0	0	0	2	0
Defluviicoccus	0	0	0	0	0	0	0	1	1	0	0	0	1	0	0	0	1	0	0	0
Carnobacterium	0	0	0	0	0	0	0	0	2	0	0	0	0	0	0	2	0	0	0	0
Simplicispira	0	0	0	0	0	0	0	2	1	0	0	0	0	0	0	0	1	0	0	0
Umezawaea	1	0	0	0	0	0	0	0	1	0	0	0	0	0	0	0	2	0	0	0
Albimonas	0	0	0	0	0	0	0	0	0	1	0	0	0	1	0	0	0	1	0	1
Tepidamorphus	0	0	1	0	1	0	1	0	0	0	0	1	0	0	0	0	0	0	0	0
Alkalitalea	0	0	1	1	0	0	0	0	0	0	0	0	0	1	0	0	0	1	0	0
Malonomonas	1	0	0	0	1	1	0	0	0	0	0	0	0	0	0	0	0	0	1	0
Acidothermus	0	0	0	0	0	0	0	0	0	0	0	0	0	0	1	1	2	0	0	0
Kosakonia	0	0	0	0	0	0	1	0	0	0	3	0	0	0	0	0	0	0	0	0
Aquamicrobium	0	0	0	0	0	0	0	0	2	0	0	0	1	0	0	0	0	1	0	0
Crossiella	0	0	0	0	0	0	0	1	0	0	0	0	2	0	0	0	0	0	0	1
Aneurinibacillus	0	0	0	0	0	0	0	0	0	0	1	1	0	0	0	1	0	1	0	0
Croceicoccus	0	1	0	0	0	0	0	0	0	0	1	0	1	0	0	0	0	0	1	0
Flavonifractor	0	0	0	1	0	0	0	0	2	1	0	0	0	0	0	0	0	0	0	0
Rubritepida	1	0	1	0	0	0	0	0	0	0	0	0	0	0	0	0	0	0	0	2
Coraliomargarita	0	0	0	0	0	0	0	0	1	1	0	0	2	0	0	0	0	0	0	0
Azorhizophilus	0	0	0	0	0	0	1	0	0	1	0	1	0	0	0	0	0	1	0	0
Inhella	1	0	0	0	0	0	0	0	0	0	0	1	1	0	1	0	0	0	0	0
Fulvimarina	1	0	0	0	0	0	1	0	2	0	0	0	0	0	0	0	0	0	0	0
Methylorosula	2	0	0	0	0	0	0	0	0	0	0	0	1	0	0	1	0	0	0	0
Pilimelia	0	2	0	0	0	1	0	0	1	0	0	0	0	0	0	0	0	0	0	0
Proteiniphilum	1	1	0	0	0	0	0	0	0	0	0	0	0	0	1	0	1	0	0	0
Balnearium	0	0	0	0	0	1	0	0	1	0	0	0	2	0	0	0	0	0	0	0
Tepidimicrobium	1	0	0	0	0	0	0	0	1	1	0	0	0	0	0	0	0	0	1	0
Ferrovum	0	0	0	0	0	1	0	0	0	0	0	0	0	0	0	0	2	0	0	0
Epilithonimonas	1	0	0	0	0	0	0	0	0	0	0	0	0	0	0	0	2	0	0	0
Clostridium XVIII	1	0	0	0	0	0	0	0	0	0	1	0	0	0	1	0	0	0	0	0
Pseudoflavonifractor	0	1	0	0	0	1	0	0	0	0	0	0	0	0	0	0	1	0	0	0
Magnetococcus	0	0	1	1	0	0	1	0	0	0	0	0	0	0	0	0	0	0	0	0
Paralactobacillus	0	0	0	0	1	0	0	1	0	0	0	0	0	0	0	0	0	1	0	0
Wautersia	0	1	0	0	0	0	0	0	0	0	0	1	1	0	0	0	0	0	0	0
Salana	0	0	0	0	0	0	0	0	0	0	0	0	0	0	0	0	1	0	2	0
Salinimicrobium	0	0	0	0	0	0	0	0	1	0	0	0	0	0	2	0	0	0	0	0
Deinococcus	0	0	0	0	0	0	0	1	0	0	0	0	0	0	0	0	1	0	0	1
Acanthopleuribacter	0	0	0	0	0	0	0	0	0	0	0	0	0	0	0	0	3	0	0	0
Williamsia	0	1	1	0	0	0	0	0	0	0	0	0	0	0	0	0	1	0	0	0
Ammonifex	0	0	0	0	0	0	0	0	1	0	0	0	1	0	0	0	0	0	1	0
Propionibacterium	0	0	0	0	0	0	0	0	1	0	0	0	1	0	0	0	0	0	0	1
Mitsuaria	0	1	0	1	1	0	0	0	0	0	0	0	0	0	0	0	0	0	0	0
Telmatospirillum	0	0	0	0	1	0	0	0	0	0	0	0	2	0	0	0	0	0	0	0
Allobacillus	0	0	1	0	0	0	0	0	0	0	0	0	0	0	1	0	1	0	0	0
GpIV	1	0	0	0	0	0	1	0	0	0	0	0	0	0	0	0	0	0	1	0
Neisseria	0	0	0	0	0	0	0	0	0	0	0	0	0	0	1	0	2	0	0	0
Methanosalsum	0	0	0	0	0	0	0	0	0	0	0	1	1	0	0	0	0	0	0	1
Castellaniella	0	0	0	0	0	0	0	0	0	2	0	0	0	1	0	0	0	0	0	0
Sporosarcina	1	0	0	0	1	0	0	1	0	0	0	0	0	0	0	0	0	0	0	0
Anaerospora	0	1	0	0	0	0	0	0	1	0	0	0	1	0	0	0	0	0	0	0
Marinimicrobium	0	0	0	0	0	0	0	0	0	1	0	0	0	1	0	0	1	0	0	0
Sphaerotilus	0	0	0	0	3	0	0	0	0	0	0	0	0	0	0	0	0	0	0	0
Jeotgalicoccus	0	0	0	0	0	0	0	0	0	0	0	0	0	0	2	0	1	0	0	0
Nicoletella	0	0	0	0	0	0	0	0	1	0	0	0	0	0	0	0	0	0	1	1
Parapusillimonas	2	0	0	0	0	0	0	1	0	0	0	0	0	0	0	0	0	0	0	0
Aquabacter	0	0	0	0	1	1	0	0	0	0	0	0	0	0	1	0	0	0	0	0
Acidiferrobacter	0	0	0	0	0	0	0	0	1	0	0	0	1	0	0	1	0	0	0	0
Myroides	0	0	0	0	0	0	0	0	0	0	1	1	0	1	0	0	0	0	0	0
SR1_genera_incertae_sedis	0	0	0	1	0	0	0	0	1	1	0	0	0	0	0	0	0	0	0	0
Emticicia	0	1	0	0	0	0	0	0	0	0	0	0	0	1	0	1	0	0	0	0
Candidatus Procabacter	0	0	1	0	0	0	0	0	0	0	0	0	1	0	0	0	0	0	0	1
Azospira	0	1	0	0	0	0	0	0	2	0	0	0	0	0	0	0	0	0	0	0
Defluviitalea	0	0	0	0	0	0	0	0	0	0	0	1	0	0	1	0	0	0	1	0
Thermoactinomyces	0	0	0	0	0	0	1	0	0	0	0	0	0	0	1	0	1	0	0	0
Thioalbus	0	1	0	0	0	1	1	0	0	0	0	0	0	0	0	0	0	0	0	0
Fabibacter	0	0	0	1	1	1	0	0	0	0	0	0	0	0	0	0	0	0	0	0
Dyella	0	0	0	0	0	0	0	0	0	1	0	0	0	0	0	0	0	0	0	2
Fodinicurvata	1	0	0	1	0	0	0	1	0	0	0	0	0	0	0	0	0	0	0	0
Sporobacter	3	0	0	0	0	0	0	0	0	0	0	0	0	0	0	0	0	0	0	0
Salisaeta	1	0	0	0	0	0	0	0	0	0	0	0	2	0	0	0	0	0	0	0
Cloacibacillus	0	1	0	0	0	1	1	0	0	0	0	0	0	0	0	0	0	0	0	0
Sandarakinorhabdus	0	0	0	1	0	0	0	1	0	0	0	0	1	0	0	0	0	0	0	0
Alkalibacterium	0	0	0	1	0	0	0	0	1	0	0	0	0	0	0	0	0	0	1	0
Planifilum	1	0	0	0	0	0	0	0	0	0	0	0	0	0	1	0	1	0	0	0
Thermoanaerobacter	0	0	0	0	0	0	0	0	0	3	0	0	0	0	0	0	0	0	0	0
Propionicicella	0	0	0	0	0	1	0	0	0	0	0	0	0	1	0	0	0	0	0	1
Lutibaculum	0	0	0	0	1	0	0	0	0	0	0	0	2	0	0	0	0	0	0	0
Tistrella	1	0	0	1	0	0	0	0	0	1	0	0	0	0	0	0	0	0	0	0
Tetragenococcus	0	0	0	0	0	0	0	0	2	0	0	0	0	0	0	0	1	0	0	0
Brochothrix	0	0	1	0	0	0	0	0	0	0	0	0	0	0	0	0	1	1	0	0
Marvinbryantia	0	0	0	0	0	0	2	0	0	0	0	1	0	0	0	0	0	0	0	0
Desulfovibrio	1	0	0	1	0	1	0	0	0	0	0	0	0	0	0	0	0	0	0	0
Mycoplana	0	2	0	0	0	0	0	0	0	0	0	0	0	0	1	0	0	0	0	0
Ruminococcus2	0	0	0	0	0	0	0	0	0	0	0	0	1	1	1	0	0	0	0	0
Xanthomonas	0	0	0	0	0	1	1	0	0	0	0	0	0	0	0	0	0	0	0	1
Shimazuella	0	0	0	0	1	1	0	0	0	0	0	0	0	1	0	0	0	0	0	0
Roseburia	0	0	0	0	1	0	0	0	1	0	0	0	0	1	0	0	0	0	0	0
Pandoraea	0	0	0	0	0	0	0	0	0	0	0	0	0	0	0	0	0	2	1	0
Thermodesulfovibrio	0	1	0	1	0	1	0	0	0	0	0	0	0	0	0	0	0	0	0	0
Leptolinea	0	0	0	0	0	0	0	0	0	0	0	0	0	1	0	1	1	0	0	0
Parapedobacter	0	0	0	0	0	0	0	1	0	0	0	0	0	0	1	0	0	0	1	0
Diaphorobacter	0	0	1	0	0	0	0	0	0	0	0	0	0	0	0	0	0	1	0	1
Acidithiobacillus	0	0	0	0	0	0	0	0	0	0	0	0	0	0	0	0	3	0	0	0
Pseudosporangium	0	1	0	0	0	0	0	1	0	0	0	0	0	0	0	0	1	0	0	0
Saccharibacillus	0	0	0	0	0	0	0	0	0	0	0	0	1	0	0	0	2	0	0	0
Sporacetigenium	0	0	0	0	0	0	0	0	2	0	0	0	0	0	0	0	0	0	0	0
Pontibacillus	0	0	0	0	1	0	0	0	0	0	0	0	0	0	0	0	1	0	0	0
Sphingorhabdus	0	0	0	0	0	0	0	0	0	0	0	0	1	0	0	0	0	1	0	0
Nitrosopumilus	0	1	0	0	0	1	0	0	0	0	0	0	0	0	0	0	0	0	0	0
Gelidibacter	1	0	0	0	1	0	0	0	0	0	0	0	0	0	0	0	0	0	0	0
Fontibacillus	0	1	0	0	0	0	0	0	0	0	0	0	0	0	0	0	1	0	0	0
Wohlfahrtiimonas	2	0	0	0	0	0	0	0	0	0	0	0	0	0	0	0	0	0	0	0
Verrucosispora	0	0	0	2	0	0	0	0	0	0	0	0	0	0	0	0	0	0	0	0
Truepera	0	0	0	0	0	0	0	0	0	0	0	0	0	2	0	0	0	0	0	0
Kocuria	0	0	0	0	0	0	0	0	1	0	0	0	0	0	0	0	1	0	0	0
Phytomonospora	0	0	0	1	0	0	0	0	0	0	0	0	1	0	0	0	0	0	0	0
Catellicoccus	0	0	0	0	0	0	0	0	2	0	0	0	0	0	0	0	0	0	0	0
Aquincola	0	0	1	0	1	0	0	0	0	0	0	0	0	0	0	0	0	0	0	0
Chryseoglobus	0	0	0	0	0	0	0	0	0	0	0	0	0	0	1	0	1	0	0	0
Hydrogenimonas	0	0	0	1	0	1	0	0	0	0	0	0	0	0	0	0	0	0	0	0
Goodfellowiella	0	1	0	0	0	0	0	0	0	0	0	0	0	0	0	0	1	0	0	0
Cryptomonadaceae	0	0	0	0	0	0	0	0	1	0	0	0	0	0	1	0	0	0	0	0
Anaerolinea	0	0	0	0	0	0	0	0	0	0	0	0	0	0	0	0	1	0	1	0
Tolumonas	0	0	2	0	0	0	0	0	0	0	0	0	0	0	0	0	0	0	0	0
Dehalobacter	0	0	0	0	0	0	0	0	0	0	0	0	0	0	0	0	0	1	0	1
Gordonibacter	1	0	0	0	0	0	0	0	0	1	0	0	0	0	0	0	0	0	0	0
Marinobacter	0	0	0	0	0	0	0	0	1	0	0	0	0	0	0	1	0	0	0	0
Georgenia	1	0	0	0	0	0	0	0	0	0	1	0	0	0	0	0	0	0	0	0
Desulfonispora	0	0	0	0	0	0	0	0	0	0	0	0	1	1	0	0	0	0	0	0
Allokutzneria	0	0	0	0	0	0	0	0	0	0	1	0	0	0	0	0	0	1	0	0
Formivibrio	0	1	0	0	0	0	0	0	0	0	0	0	1	0	0	0	0	0	0	0
Motilibacter	0	0	0	0	2	0	0	0	0	0	0	0	0	0	0	0	0	0	0	0
Ornithinibacillus	0	0	0	0	0	0	0	0	1	0	0	0	0	1	0	0	0	0	0	0
Candidatus Calescibacterium	1	0	0	0	0	0	0	0	0	0	0	0	0	0	0	0	1	0	0	0
Brachybacterium	0	0	0	0	0	0	0	0	0	0	0	0	0	0	0	0	2	0	0	0
Thermobifida	0	0	0	0	0	0	0	0	0	0	0	0	0	1	0	0	0	0	1	0
Haloactinopolyspora	0	0	0	0	0	0	0	0	0	0	0	0	1	1	0	0	0	0	0	0
Kribbia	0	0	0	0	1	0	1	0	0	0	0	0	0	0	0	0	0	0	0	0
Friedmanniella	0	0	0	0	0	0	0	0	2	0	0	0	0	0	0	0	0	0	0	0
Thermovirga	0	0	0	0	0	0	0	0	0	0	0	0	0	0	0	2	0	0	0	0
Leuconostoc	0	0	0	0	0	0	0	0	0	0	0	1	0	0	0	0	0	0	0	1
Victivallis	0	0	0	0	0	0	0	0	0	0	2	0	0	0	0	0	0	0	0	0
Desulfatirhabdium	0	1	0	0	0	0	0	0	0	0	0	0	1	0	0	0	0	0	0	0
Vagococcus	0	0	0	0	0	0	0	0	0	0	0	0	1	1	0	0	0	0	0	0
Pelagibacterium	1	0	0	1	0	0	0	0	0	0	0	0	0	0	0	0	0	0	0	0
Sunxiuqinia	0	0	0	0	0	0	0	1	1	0	0	0	0	0	0	0	0	0	0	0
Petrimonas	0	0	0	0	0	1	0	0	0	0	0	0	0	0	0	0	0	0	1	0
Anaerofustis	0	0	1	0	0	0	0	0	1	0	0	0	0	0	0	0	0	0	0	0
Syntrophorhabdus	0	2	0	0	0	0	0	0	0	0	0	0	0	0	0	0	0	0	0	0
Pelospora	0	0	0	0	0	0	0	1	0	0	0	0	1	0	0	0	0	0	0	0
Halocella	0	0	0	0	0	0	1	0	1	0	0	0	0	0	0	0	0	0	0	0
Pelotomaculum	0	0	0	0	0	0	0	0	0	0	0	1	1	0	0	0	0	0	0	0
Edaphobacter	0	0	0	0	1	1	0	0	0	0	0	0	0	0	0	0	0	0	0	0
Aquiflexum	0	0	0	0	0	0	0	0	0	0	0	0	0	2	0	0	0	0	0	0
Virgibacillus	0	0	0	0	0	0	0	0	0	0	0	0	0	0	0	0	0	0	0	2
Aureibacter	0	0	0	0	0	1	0	0	0	0	0	0	0	0	0	0	0	1	0	0
Phaeobacter	1	0	0	0	0	0	0	0	0	0	0	0	0	0	0	0	0	0	1	0
Tomitella	0	2	0	0	0	0	0	0	0	0	0	0	0	0	0	0	0	0	0	0
Thermus	0	0	0	0	0	0	0	0	0	0	1	0	0	0	0	1	0	0	0	0
Gp19	0	0	0	0	0	0	0	0	0	0	0	0	1	0	0	0	0	1	0	0
Paracraurococcus	0	1	0	0	0	0	0	0	0	0	0	0	0	0	0	0	1	0	0	0
Aquaspirillum	0	0	0	0	1	0	0	1	0	0	0	0	0	0	0	0	0	0	0	0
Phaeovibrio	0	1	0	0	0	1	0	0	0	0	0	0	0	0	0	0	0	0	0	0
Larkinella	0	0	0	0	0	0	0	1	1	0	0	0	0	0	0	0	0	0	0	0
Olivibacter	0	0	0	0	0	1	0	0	0	0	0	0	0	0	0	1	0	0	0	0
Idiomarina	0	0	1	0	0	1	0	0	0	0	0	0	0	0	0	0	0	0	0	0
Luteibacter	0	0	0	0	0	0	0	0	0	0	0	1	1	0	0	0	0	0	0	0
Holophaga	0	0	0	0	0	0	0	0	0	0	0	0	1	0	0	0	0	1	0	0
Fibrella	0	0	0	0	0	0	0	1	0	0	0	0	0	0	0	0	0	1	0	0
Aminobacterium	0	1	0	0	0	0	0	0	0	0	0	0	0	0	0	0	1	0	0	0
Endobacter	0	0	0	0	0	0	0	0	1	0	0	0	0	0	0	0	0	1	0	0
Reichenbachiella	0	0	0	0	0	0	0	0	0	0	0	0	1	0	0	0	1	0	0	0
Marinoscillum	1	0	0	0	0	1	0	0	0	0	0	0	0	0	0	0	0	0	0	0
Cucumibacter	0	0	0	0	0	0	0	1	0	0	0	0	0	0	0	0	1	0	0	0
Brachymonas	0	0	0	1	0	0	0	0	0	0	0	0	0	1	0	0	0	0	0	0
Armatimonadetes_gp4	0	0	1	0	0	1	0	0	0	0	0	0	0	0	0	0	0	0	0	0
Pelagibius	0	0	0	0	1	0	1	0	0	0	0	0	0	0	0	0	0	0	0	0
Heliobacillus	0	1	0	0	0	0	0	0	0	0	0	0	1	0	0	0	0	0	0	0
Collimonas	1	1	0	0	0	0	0	0	0	0	0	0	0	0	0	0	0	0	0	0
Pediococcus	0	0	0	1	0	0	0	0	0	0	0	0	0	0	0	1	0	0	0	0
Roseovarius	0	0	0	0	0	0	0	0	1	0	0	0	0	1	0	0	0	0	0	0
Alkaliphilus	0	0	1	0	0	0	0	0	0	0	0	0	1	0	0	0	0	0	0	0
Syntrophomonas	1	0	0	0	0	0	0	0	0	0	0	0	0	0	0	0	0	0	1	0
Persicirhabdus	1	0	0	0	0	0	0	0	1	0	0	0	0	0	0	0	0	0	0	0
Robinsoniella	0	0	0	0	1	1	0	0	0	0	0	0	0	0	0	0	0	0	0	0
Peptoniphilus	0	1	0	0	0	0	0	0	0	0	0	0	0	1	0	0	0	0	0	0
Alloprevotella	0	0	0	0	0	0	0	0	1	0	0	0	0	0	0	0	1	0	0	0
Alistipes	0	1	0	0	0	0	1	0	0	0	0	0	0	0	0	0	0	0	0	0
Salinibacterium	0	0	0	0	0	1	0	0	0	1	0	0	0	0	0	0	0	0	0	0
Celerinatantimonas	0	0	0	0	1	0	0	0	0	0	0	0	0	0	0	1	0	0	0	0
Caldithrix	0	0	0	0	1	1	0	0	0	0	0	0	0	0	0	0	0	0	0	0
Methylovirgula	0	0	0	0	2	0	0	0	0	0	0	0	0	0	0	0	0	0	0	0
Cerasibacillus	0	0	0	0	0	0	0	0	0	0	0	0	0	0	0	0	2	0	0	0
Armatimonas/Armatimonadetes_gp1	1	0	1	0	0	0	0	0	0	0	0	0	0	0	0	0	0	0	0	0
Soonwooa	0	0	0	0	0	0	0	0	0	0	0	0	0	1	0	0	1	0	0	0
Fastidiosipila	2	0	0	0	0	0	0	0	0	0	0	0	0	0	0	0	0	0	0	0
Pseudacidovorax	0	0	0	1	0	0	0	0	0	0	1	0	0	0	0	0	0	0	0	0
Thermobacillus	1	0	0	1	0	0	0	0	0	0	0	0	0	0	0	0	0	0	0	0
Solibacillus	0	0	0	0	2	0	0	0	0	0	0	0	0	0	0	0	0	0	0	0
Polymorphospora	0	0	0	0	1	0	1	0	0	0	0	0	0	0	0	0	0	0	0	0
Parabacteroides	0	0	0	1	0	0	0	0	0	0	0	0	0	0	0	1	0	0	0	0
Lentisphaera	0	1	0	0	0	0	0	0	0	0	0	0	0	0	0	0	0	0	0	0
Proteocatella	0	0	0	0	0	0	1	0	0	0	0	0	0	0	0	0	0	0	0	0
Capnocytophaga	0	0	0	0	0	0	0	0	1	0	0	0	0	0	0	0	0	0	0	0
Aeromonas	1	0	0	0	0	0	0	0	0	0	0	0	0	0	0	0	0	0	0	0
Leclercia	0	0	0	0	0	0	0	0	0	0	0	0	0	0	1	0	0	0	0	0
Papillibacter	0	0	0	0	0	0	1	0	0	0	0	0	0	0	0	0	0	0	0	0
Lachnoanaerobaculum	0	0	0	0	0	0	0	0	0	0	1	0	0	0	0	0	0	0	0	0
Saccharomonospora	0	0	0	0	0	0	0	0	1	0	0	0	0	0	0	0	0	0	0	0
Ureibacillus	0	0	0	0	0	0	0	0	0	1	0	0	0	0	0	0	0	0	0	0
Fibrisoma	0	0	1	0	0	0	0	0	0	0	0	0	0	0	0	0	0	0	0	0
Anaplasma	0	0	0	0	0	0	0	1	0	0	0	0	0	0	0	0	0	0	0	0
Leadbetterella	0	0	0	0	0	0	0	0	0	0	0	0	0	0	0	0	1	0	0	0
Caldalkalibacillus	0	0	0	0	0	0	0	0	0	0	0	0	0	1	0	0	0	0	0	0
Thermocatellispora	0	0	0	0	0	0	0	0	0	1	0	0	0	0	0	0	0	0	0	0
Hylemonella	0	0	0	0	0	0	0	0	0	0	0	0	0	0	0	0	0	0	1	0
Asteroleplasma	0	0	0	0	0	0	0	0	0	0	0	0	0	0	0	0	1	0	0	0
Sporomusa	0	0	0	0	0	0	0	0	0	0	0	0	0	0	0	0	0	0	0	1
Solobacterium	0	0	0	0	0	0	0	0	1	0	0	0	0	0	0	0	0	0	0	0
Salinarimonas	0	0	0	0	0	0	0	0	0	0	0	0	0	0	0	0	1	0	0	0
Syntrophus	0	0	0	0	1	0	0	0	0	0	0	0	0	0	0	0	0	0	0	0
Mogibacterium	0	0	1	0	0	0	0	0	0	0	0	0	0	0	0	0	0	0	0	0
Carboxydocella	1	0	0	0	0	0	0	0	0	0	0	0	0	0	0	0	0	0	0	0
Humihabitans	0	0	0	0	0	0	0	0	1	0	0	0	0	0	0	0	0	0	0	0
Micrococcus	0	0	0	0	0	0	0	0	0	0	0	0	0	0	0	0	0	0	1	0
Thermomonospora	1	0	0	0	0	0	0	0	0	0	0	0	0	0	0	0	0	0	0	0
Desulfosporosinus	0	0	0	0	0	0	0	0	1	0	0	0	0	0	0	0	0	0	0	0
Desulfobacca	0	0	0	0	0	0	0	0	0	0	0	0	0	0	0	1	0	0	0	0
Allobaculum	0	0	0	0	0	0	0	0	0	0	0	0	0	0	0	0	0	0	0	1
Cetobacterium	0	0	0	0	0	0	1	0	0	0	0	0	0	0	0	0	0	0	0	0
Rubribacterium	0	0	0	0	0	0	0	0	0	0	0	0	0	0	1	0	0	0	0	0
Telmatobacter	0	0	0	0	0	0	0	0	0	0	0	0	1	0	0	0	0	0	0	0
Litorimonas	0	0	0	0	0	0	0	0	0	0	0	0	0	0	0	1	0	0	0	0
Bordetella	0	0	0	0	0	0	0	0	0	1	0	0	0	0	0	0	0	0	0	0
Clostridium XlVb	0	0	0	0	0	0	0	0	1	0	0	0	0	0	0	0	0	0	0	0
Mycetocola	1	0	0	0	0	0	0	0	0	0	0	0	0	0	0	0	0	0	0	0
Desulfobulbus	0	0	1	0	0	0	0	0	0	0	0	0	0	0	0	0	0	0	0	0
Saccharopolyspora	0	0	0	0	0	0	0	0	0	0	0	0	0	0	1	0	0	0	0	0
Simiduia	0	0	0	0	0	0	1	0	0	0	0	0	0	0	0	0	0	0	0	0
Methanolinea	1	0	0	0	0	0	0	0	0	0	0	0	0	0	0	0	0	0	0	0
Aminicenantes_genera_incertae_sedis	0	0	0	0	0	1	0	0	0	0	0	0	0	0	0	0	0	0	0	0
Gp23	1	0	0	0	0	0	0	0	0	0	0	0	0	0	0	0	0	0	0	0
Sulfurivirga	0	0	0	0	0	0	0	0	0	0	0	0	0	1	0	0	0	0	0	0
Kerstersia	0	0	0	0	0	0	0	0	1	0	0	0	0	0	0	0	0	0	0	0
Sedimenticola	0	0	0	0	0	0	0	0	0	0	0	0	0	1	0	0	0	0	0	0
Gracilibacillus	1	0	0	0	0	0	0	0	0	0	0	0	0	0	0	0	0	0	0	0
Abiotrophia	0	0	0	0	0	0	0	0	1	0	0	0	0	0	0	0	0	0	0	0
Propionicimonas	0	0	0	0	0	0	0	1	0	0	0	0	0	0	0	0	0	0	0	0
Fangia	0	0	0	0	0	0	0	0	1	0	0	0	0	0	0	0	0	0	0	0
Pseudoclavibacter	0	0	0	0	0	0	0	0	1	0	0	0	0	0	0	0	0	0	0	0
Xylanibacterium	0	0	0	0	0	0	0	0	0	0	1	0	0	0	0	0	0	0	0	0
Flexistipes	0	0	0	0	0	0	0	0	0	1	0	0	0	0	0	0	0	0	0	0
Chelativorans	0	0	0	0	0	0	0	0	0	0	0	0	0	0	0	0	1	0	0	0
Modestobacter	0	0	0	0	0	0	0	1	0	0	0	0	0	0	0	0	0	0	0	0
Thermacetogenium	0	0	0	0	0	0	1	0	0	0	0	0	0	0	0	0	0	0	0	0
Sinomonas	0	0	0	0	0	0	0	0	0	0	0	0	0	0	0	0	0	0	1	0
Schumannella	0	0	0	0	0	0	0	0	0	0	0	0	1	0	0	0	0	0	0	0
Arcobacter	0	0	0	0	0	0	0	0	1	0	0	0	0	0	0	0	0	0	0	0
Rhabdochromatium	0	1	0	0	0	0	0	0	0	0	0	0	0	0	0	0	0	0	0	0
Terriglobus	0	0	0	0	0	0	0	0	0	0	0	0	0	0	0	0	0	1	0	0
Exiguobacterium	0	0	0	0	0	1	0	0	0	0	0	0	0	0	0	0	0	0	0	0
Leptotrichia	0	0	0	0	0	0	0	0	0	0	0	0	0	0	0	0	1	0	0	0
Olsenella	0	0	0	0	0	0	0	0	0	0	0	0	0	0	0	0	0	0	1	0
Mycoplasma	0	0	0	0	0	0	0	0	0	0	0	0	0	1	0	0	0	0	0	0
Methylomonas	0	0	0	0	0	1	0	0	0	0	0	0	0	0	0	0	0	0	0	0
Anaerofilum	0	0	0	0	0	0	0	1	0	0	0	0	0	0	0	0	0	0	0	0
Caldicoprobacter	0	0	0	0	0	0	0	0	0	0	0	0	0	0	1	0	0	0	0	0
Ornithinimicrobium	0	0	0	0	0	0	0	0	0	1	0	0	0	0	0	0	0	0	0	0
Salinibacillus	0	0	0	0	0	0	1	0	0	0	0	0	0	0	0	0	0	0	0	0
Sediminicola	0	0	0	1	0	0	0	0	0	0	0	0	0	0	0	0	0	0	0	0
Alloactinosynnema	0	0	0	0	0	0	0	0	0	0	0	0	1	0	0	0	0	0	0	0
Desulfosalsimonas	0	0	0	0	0	0	0	0	0	0	0	0	0	0	1	0	0	0	0	0
Pelobacter	0	0	0	0	0	0	0	1	0	0	0	0	0	0	0	0	0	0	0	0
Candidatus Kuenenia	0	0	0	0	0	0	0	0	0	0	0	0	0	1	0	0	0	0	0	0
Streptobacillus	0	0	0	0	0	0	0	1	0	0	0	0	0	0	0	0	0	0	0	0
Quadrisphaera	0	0	0	0	0	0	0	0	0	0	0	0	0	0	0	0	1	0	0	0
Maricaulis	0	1	0	0	0	0	0	0	0	0	0	0	0	0	0	0	0	0	0	0
Aequorivita	0	0	0	0	0	0	0	0	0	0	0	0	0	0	0	0	1	0	0	0
Nitrosomonas	1	0	0	0	0	0	0	0	0	0	0	0	0	0	0	0	0	0	0	0
Thermosporothrix	0	0	0	0	0	0	0	0	0	0	0	0	0	0	0	0	0	1	0	0
Gryllotalpicola	0	0	0	1	0	0	0	0	0	0	0	0	0	0	0	0	0	0	0	0
Haloactinobacterium	0	0	0	0	0	0	0	0	1	0	0	0	0	0	0	0	0	0	0	0
Tissierella	0	0	0	0	0	0	0	0	0	0	0	0	1	0	0	0	0	0	0	0
Calditerrivibrio	0	0	0	0	0	0	0	0	0	0	0	0	1	0	0	0	0	0	0	0
Petrobacter	0	0	0	0	0	0	0	0	0	0	0	0	0	0	0	0	0	0	0	1
Meridianimaribacter	0	0	0	0	0	1	0	0	0	0	0	0	0	0	0	0	0	0	0	0
Anaerovorax	0	0	0	0	0	0	0	0	0	0	0	0	0	0	1	0	0	0	0	0
Leucobacter	1	0	0	0	0	0	0	0	0	0	0	0	0	0	0	0	0	0	0	0
Actinomyces	0	0	0	0	1	0	0	0	0	0	0	0	0	0	0	0	0	0	0	0
Leptobacterium	0	0	0	0	0	0	0	0	0	0	0	0	1	0	0	0	0	0	0	0
Thiomonas	0	0	0	0	0	0	0	0	1	0	0	0	0	0	0	0	0	0	0	0
Pseudoramibacter	1	0	0	0	0	0	0	0	0	0	0	0	0	0	0	0	0	0	0	0
Anaerosporobacter	0	0	0	0	1	0	0	0	0	0	0	0	0	0	0	0	0	0	0	0
Seinonella	0	0	0	0	0	0	0	0	0	0	0	0	0	1	0	0	0	0	0	0
Teredinibacter	0	0	0	0	0	0	0	0	0	1	0	0	0	0	0	0	0	0	0	0
Halochromatium	0	0	0	0	0	0	0	0	0	0	0	0	0	0	0	0	0	1	0	0
Melissococcus	0	0	0	0	0	1	0	0	0	0	0	0	0	0	0	0	0	0	0	0
Knoellia	0	0	1	0	0	0	0	0	0	0	0	0	0	0	0	0	0	0	0	0
Gluconobacter	0	0	0	0	0	0	0	0	0	0	0	0	0	0	0	0	0	0	1	0
Pelagimonas	0	0	0	0	0	0	0	0	1	0	0	0	0	0	0	0	0	0	0	0
Hallella	0	0	0	0	0	0	0	0	0	0	0	0	0	1	0	0	0	0	0	0
Rothia	0	0	0	0	0	0	0	0	1	0	0	0	0	0	0	0	0	0	0	0
Dorea	0	0	0	0	0	0	0	0	0	0	0	0	0	0	0	0	1	0	0	0
Litoricola	0	0	0	0	0	0	0	0	0	0	0	0	0	0	0	1	0	0	0	0
Kineococcus	0	0	0	0	0	0	0	0	1	0	0	0	0	0	0	0	0	0	0	0
Aeribacillus	0	0	0	1	0	0	0	0	0	0	0	0	0	0	0	0	0	0	0	0
Candidatus Cloacamonas	1	0	0	0	0	0	0	0	0	0	0	0	0	0	0	0	0	0	0	0
Kaistia	0	0	0	0	1	0	0	0	0	0	0	0	0	0	0	0	0	0	0	0
Gemmobacter	0	0	0	0	0	0	0	0	0	0	0	0	0	0	0	0	0	1	0	0
Laceyella	0	0	0	0	0	0	0	0	1	0	0	0	0	0	0	0	0	0	0	0
Chitinimonas	0	0	0	0	0	0	0	0	1	0	0	0	0	0	0	0	0	0	0	0
Garciella	0	0	0	0	0	0	0	0	0	0	0	0	0	0	0	0	1	0	0	0
Haematobacter	0	0	0	0	0	0	0	0	0	0	0	0	0	0	1	0	0	0	0	0
Porticoccus	0	0	0	0	0	0	1	0	0	0	0	0	0	0	0	0	0	0	0	0
Fusibacter	1	0	0	0	0	0	0	0	0	0	0	0	0	0	0	0	0	0	0	0
Atopostipes	0	0	0	0	0	1	0	0	0	0	0	0	0	0	0	0	0	0	0	0
Advenella	0	0	0	0	0	0	0	0	0	0	0	0	0	0	0	0	0	1	0	0
Methylocaldum	0	0	0	0	0	0	0	0	0	0	1	0	0	0	0	0	0	0	0	0
Methylophaga	0	0	0	0	0	0	0	0	0	0	0	0	0	0	0	0	0	0	1	0
Parasporobacterium	0	0	0	0	1	0	0	0	0	0	0	0	0	0	0	0	0	0	0	0
Thermoflavimicrobium	1	0	0	0	0	0	0	0	0	0	0	0	0	0	0	0	0	0	0	0
Oxobacter	0	0	0	0	0	0	0	0	0	0	1	0	0	0	0	0	0	0	0	0
Actinosynnema	0	0	0	0	0	0	0	0	0	1	0	0	0	0	0	0	0	0	0	0
Kroppenstedtia	1	0	0	0	0	0	0	0	0	0	0	0	0	0	0	0	0	0	0	0
Lysinimicrobium	0	0	0	0	0	1	0	0	0	0	0	0	0	0	0	0	0	0	0	0
GpVIII	0	0	0	0	0	0	0	0	0	1	0	0	0	0	0	0	0	0	0	0
Albidovulum	0	0	0	0	0	0	1	0	0	0	0	0	0	0	0	0	0	0	0	0
Waddlia	0	1	0	0	0	0	0	0	0	0	0	0	0	0	0	0	0	0	0	0
Facklamia	1	0	0	0	0	0	0	0	0	0	0	0	0	0	0	0	0	0	0	0
Peptostreptococcus	0	0	0	0	0	0	0	0	0	0	0	0	0	0	0	1	0	0	0	0
Macromonas	0	0	0	1	0	0	0	0	0	0	0	0	0	0	0	0	0	0	0	0
Eubacterium	0	0	0	0	0	0	0	0	0	0	0	0	0	0	0	1	0	0	0	0
Trichococcus	0	0	0	0	0	0	1	0	0	0	0	0	0	0	0	0	0	0	0	0
Aerococcus	0	0	0	0	0	0	1	0	0	0	0	0	0	0	0	0	0	0	0	0
Magnetospira	0	0	0	0	0	0	0	1	0	0	0	0	0	0	0	0	0	0	0	0
Camelimonas	0	0	1	0	0	0	0	0	0	0	0	0	0	0	0	0	0	0	0	0
Desulfurispora	0	1	0	0	0	0	0	0	0	0	0	0	0	0	0	0	0	0	0	0
Humibacillus	0	0	0	0	0	0	0	0	0	0	1	0	0	0	0	0	0	0	0	0
Tepidiphilus	0	0	0	0	0	0	0	0	0	0	0	0	0	0	0	0	0	0	0	1
Labedaea	0	0	0	0	0	0	0	0	1	0	0	0	0	0	0	0	0	0	0	0
Aurantimonas	0	0	0	0	0	0	0	0	0	0	0	0	0	0	0	0	0	0	1	0
Herbiconiux	0	0	0	0	1	0	0	0	0	0	0	0	0	0	0	0	0	0	0	0
Rhodocista	0	1	0	0	0	0	0	0	0	0	0	0	0	0	0	0	0	0	0	0
Cronobacter	0	0	0	0	0	0	0	0	0	0	0	0	0	0	0	1	0	0	0	0
Ferroplasma	1	0	0	0	0	0	0	0	0	0	0	0	0	0	0	0	0	0	0	0
Algoriphagus	0	0	1	0	0	0	0	0	0	0	0	0	0	0	0	0	0	0	0	0
Salinicoccus	0	0	0	0	0	0	0	0	0	0	0	0	0	0	0	0	1	0	0	0
Caldisericum	0	1	0	0	0	0	0	0	0	0	0	0	0	0	0	0	0	0	0	0
Microbispora	0	0	0	0	0	0	0	0	0	0	0	0	0	0	0	0	1	0	0	0
Clostridium XII	0	0	0	0	1	0	0	0	0	0	0	0	0	0	0	0	0	0	0	0
Nitrincola	0	0	0	0	0	0	0	0	0	0	0	0	0	0	0	0	0	1	0	0
Thermococcoides	0	0	0	0	0	0	0	0	0	0	0	0	1	0	0	0	0	0	0	0
Desulfitibacter	1	0	0	0	0	0	0	0	0	0	0	0	0	0	0	0	0	0	0	0
Nisaea	0	0	0	0	0	0	0	0	1	0	0	0	0	0	0	0	0	0	0	0
Acaricomes	0	0	0	0	0	0	0	0	0	0	0	0	0	0	0	0	0	1	0	0
Sulfuricurvum	0	0	0	0	0	0	0	0	1	0	0	0	0	0	0	0	0	0	0	0
Methylosoma	0	0	0	0	0	0	0	0	0	0	0	0	0	1	0	0	0	0	0	0
Cellulosibacter	0	0	0	0	0	0	0	0	0	0	0	0	0	0	0	0	0	1	0	0
Cloacibacterium	0	0	0	0	1	0	0	0	0	0	0	0	0	0	0	0	0	0	0	0
Thiovirga	1	0	0	0	0	0	0	0	0	0	0	0	0	0	0	0	0	0	0	0
Granulicatella	0	0	0	0	0	0	0	0	0	0	0	0	0	0	0	0	1	0	0	0
Pseudokineococcus	0	0	0	0	0	0	0	0	1	0	0	0	0	0	0	0	0	0	0	0
Gelria	0	0	0	0	0	0	0	0	0	0	0	0	1	0	0	0	0	0	0	0
Propionispira	0	0	0	0	0	0	0	0	0	0	0	0	0	0	0	0	0	0	0	1
Stappia	0	0	0	0	0	0	0	0	0	0	0	0	0	0	0	0	0	0	0	1
Acetobacterium	0	0	0	0	0	0	0	0	1	0	0	0	0	0	0	0	0	0	0	0
Halalkalibacillus	0	0	0	0	0	0	0	0	0	1	0	0	0	0	0	0	0	0	0	0
Oligella	0	0	0	0	0	0	0	0	1	0	0	0	0	0	0	0	0	0	0	0
Bhargavaea	0	0	0	0	1	0	0	0	0	0	0	0	0	0	0	0	0	0	0	0
